# Supplementary material for: ETS Transcription Factors Control Transcription of EZH2 and Epigenetic Silencing of the Tumor Suppressor Gene Nkx3.1 in Prostate Cancer
Source: PLoS One. 2010 May 10;5(5):e10547. doi: 10.1371/journal.pone.0010547 (PMC2866657; doi:10.1371/journal.pone.0010547)
Supplement: Table S1 — Genes differentially expressed in tumor subgroups. (0.45 MB XLS) [file pone.0010547.s001.xls]

## Sheet: ERG-high
GENES DOWNREGULATED IN ERGhigh				GENES UPREGULATED IN ERGhigh
genename	qvalue			genename	qvalue
SETD5	0			EGR1	0
PSMC2	4.81104e-08			NR4A1	0
ROCK1	5.13177e-08			RGS1	0
CCDC82	6.0771e-08			ZFP36	0
C3orf34	8.24749e-08			DUSP1	0
CALD1	9.20373e-08			FOS	0
ZNF569	1.04239e-07			CYR61	2.13824e-08
ZMAT1	3.14321e-07			IER2	2.13824e-08
NSBP1	4.02924e-07			AMACR	3.49894e-08
ADH5	4.08209e-07			ERG	3.49894e-08
LYRM2	5.8267e-07			THSD1	5.13177e-08
CHMP5	6.76013e-07			A_23_P122323	5.13177e-08
CPM	9.53044e-07			GNL3	5.66005e-08
DBI	9.71158e-07			ATF3	5.66005e-08
RXRA	1.27179e-06			FOSB	6.0771e-08
OGN	1.71193e-06			EGR2	7.69766e-08
DEK	1.72428e-06			CXCR4	9.20373e-08
ZNF441	1.72428e-06			UCK2	1.4063e-07
MGST3	1.75997e-06			JMY	1.4063e-07
NEK1	1.75997e-06			NR4A2	1.49677e-07
ZNF271	1.75997e-06			EIF4B	1.58077e-07
A_23_P72949	1.87974e-06			HPN	3.05252e-07
PAQR3	1.95912e-06			HLA-DMB	3.22805e-07
NLGN1	2.05168e-06			APOC1	5.26384e-07
ADD3	2.45733e-06			PIK3R3	5.8267e-07
SACM1L	2.50461e-06			TMEM132A	6.12774e-07
TROVE2	2.5074e-06			JUNB	6.12774e-07
ZNF684	2.79989e-06			CD69	8.99664e-07
TMEM14A	2.92089e-06			GAL	9.53044e-07
WBP4	2.96204e-06			CCL4	1.03219e-06
RBAK	3.25125e-06			SOCS3	1.1632e-06
FADS1	3.37138e-06			AXUD1	1.44945e-06
MAF	3.37138e-06			ZNF507	1.75997e-06
CHES1	3.70167e-06			CRISP3	1.75997e-06
SPOP	3.70167e-06			LPP	1.90078e-06
TLOC1	3.81303e-06			TRPM4	1.95912e-06
ERGIC2	4.028e-06			DUSP5	1.95912e-06
CEP350	4.55166e-06			PIM3	1.95912e-06
ZFP37	4.5979e-06			CACNA1D	2.39483e-06
FAM59A	4.6976e-06			ELF3	2.45733e-06
MAP2K1IP1	4.75691e-06			ZNF511	2.50461e-06
ARMCX1	4.82675e-06			MYC	2.5129e-06
SLC25A4	4.82675e-06			PMM2	2.71068e-06
SYPL1	4.99765e-06			C19orf48	2.92089e-06
TMEM59	5.27482e-06			MTL5	3.23302e-06
CUL5	5.51354e-06			MS4A4A	3.37138e-06
RNASE4	5.64495e-06			PLA2G7	3.53047e-06
ZNF75	5.64495e-06			SMOX	3.53047e-06
NFIA	5.86769e-06			RPL22L1	3.64231e-06
RAB23	6.1493e-06			JUN	3.65871e-06
SLC2A5	6.18087e-06			CRB3	4.06751e-06
SCPEP1	6.36271e-06			CGREF1	4.10614e-06
ZNF791	6.39524e-06			BTG2	4.47902e-06
MAFB	6.4255e-06			APOLD1	4.47902e-06
NEK1	6.54301e-06			SDK1	4.6976e-06
RRAGC	7.40482e-06			ESRRA	5.51354e-06
REV3L	7.70596e-06			LAD1	5.51354e-06
PIGX	7.78984e-06			PTGS2	5.73907e-06
SAMD9	7.78984e-06			RGS10	5.73907e-06
A_23_P120644	8.1064e-06			SNRP70	7.78984e-06
PTPLA	8.58889e-06			CNKSR3	8.1064e-06
ZNF800	8.94931e-06			SGK	9.19064e-06
ZNF644	9.4866e-06			A_23_P72169	1.1366e-05
MPPED2	1.08103e-05			CCL3	1.1366e-05
UFM1	1.09889e-05			PYCR1	1.14147e-05
HIGD1A	1.14584e-05			KLF2	1.16154e-05
PTN	1.1548e-05			RORA	1.20828e-05
RTN4	1.16154e-05			PLA1A	1.23426e-05
LOC552891	1.17689e-05			TRIB1	1.28649e-05
LOC51136	1.22619e-05			VASN	1.3311e-05
SPG20	1.22619e-05			TIMM13	1.38027e-05
PEX3	1.26888e-05			MGC27348	1.38027e-05
CHMP2B	1.38027e-05			GADD45G	1.45549e-05
PSMD10	1.40785e-05			PIM1	1.46633e-05
BRCC3	1.46905e-05			EIF4EBP1	1.54486e-05
DA844431	1.46905e-05			REPS2	1.65106e-05
IPO7	1.46905e-05			CD14	1.66485e-05
MRPS23	1.46905e-05			GADD45B	1.75916e-05
PJA2	1.46905e-05			HSD17B11	1.99552e-05
PTN	1.46905e-05			CBLC	2.03368e-05
FSIP2	1.47025e-05			GON4L	2.13103e-05
PLOD2	1.4744e-05			F5	2.1982e-05
HMGN4	1.52727e-05			SLC43A1	2.1982e-05
LEPREL1	1.5371e-05			SOX17	2.21328e-05
C14orf24	1.56467e-05			RCC1	2.33325e-05
A_23_P165819	1.59213e-05			NFE2L3	2.41825e-05
C20orf177	1.59822e-05			TMEM45B	2.45661e-05
SELT	1.60647e-05			TACSTD1	2.48842e-05
ISL1	1.63352e-05			A_23_P113056	2.59252e-05
PPAP2B	1.64275e-05			CGREF1	2.71553e-05
TRAM1	1.652e-05			VEGFA	2.74105e-05
FBXO30	1.73015e-05			MAFF	2.75779e-05
A_23_P147404	1.75916e-05			ITPR3	2.93569e-05
RPL7L1	1.75916e-05			CCDC125	2.96776e-05
DUSP3	1.81852e-05			C8orf4	3.0549e-05
SGCE	1.83815e-05			C9orf58	3.05645e-05
CD9	1.87598e-05			NFKBIL1	3.40244e-05
SH3BGRL	1.87598e-05			CEBPD	3.52632e-05
RHOBTB3	2.01599e-05			PAFAH1B3	3.52632e-05
CEP290	2.03368e-05			A_23_P158524	3.88531e-05
C4orf33	2.05158e-05			ARID5A	4.30914e-05
CETN2	2.1982e-05			A_23_P158868	4.69957e-05
PIGH	2.31516e-05			A_23_P366468	4.90547e-05
CCNI	2.36632e-05			BXDC1	5.02985e-05
ATP6V1D	2.39215e-05			GCNT1	5.5253e-05
DYNC1LI2	2.41358e-05			TYROBP	5.58264e-05
ARHGAP5	2.45661e-05			OGDHL	5.58264e-05
ZBTB20	2.49123e-05			NEK3	5.69431e-05
PPP1R7	2.59252e-05			DUS1L	5.84646e-05
RAC1	2.60753e-05			HES1	5.97633e-05
ANGPT1	2.61499e-05			SLC19A2	6.1862e-05
GGH	2.83474e-05			GATA6	6.20479e-05
CCDC100	2.91422e-05			FGF13	6.89702e-05
PFN2	2.91493e-05			ENST00000361266	7.53302e-05
C10orf58	2.91808e-05			NCF2	7.55856e-05
CXCL12	2.91808e-05			TMSB10	7.63887e-05
FER1L3	2.93569e-05			CLDN4	7.64443e-05
UNC50	2.93569e-05			ICA1	7.68313e-05
FSIP2	2.96776e-05			MGC9712	7.84096e-05
PTP4A2	2.99768e-05			GALNT7	7.84183e-05
TTRAP	3.05645e-05			ADRA2A	8.16009e-05
STAT3	3.05735e-05			TMC5	8.29269e-05
GPD1L	3.0752e-05			RAB17	8.29269e-05
SNAI2	3.12298e-05			SPRY1	8.29269e-05
GPM6B	3.18225e-05			HMHA1	8.50573e-05
DSCR1L2	3.23276e-05			A_23_P123234	8.74847e-05
KIAA0423	3.39362e-05			A_23_P148236	8.74847e-05
WSB1	3.41999e-05			IFI30	8.85851e-05
DA234975	3.45995e-05			SELE	8.95723e-05
A_23_P159631	3.80127e-05			TBX1	9.37802e-05
ASXL2	3.95447e-05			A_23_P84679	9.56517e-05
PLEKHC1	4.02717e-05			CLDN3	0.00010051
PBX3	4.13452e-05			FNBP4	0.000102526
MORF4L2	4.1583e-05			IER3	0.000102526
NR3C1	4.16706e-05			UCN	0.000104542
ITGA6	4.43046e-05			C1QA	0.000104835
SEC63	4.50587e-05			BICD1	0.000105438
TRIM23	4.50587e-05			RGS16	0.000107736
CLUL1	4.52125e-05			C1QB	0.000108866
PPP2R5C	4.75148e-05			DUSP6	0.00011226
VPS26A	4.79148e-05			GLYATL1	0.000112666
BLZF1	4.89069e-05			SLC20A1	0.000113162
ZNF44	4.89069e-05			IRF2BP2	0.0001133
SLC5A8	4.90547e-05			CBR4	0.000113716
VGLL3	4.90547e-05			PLK3	0.000116385
ABCA8	4.95131e-05			SFXN4	0.000122474
PQLC3	4.97215e-05			TMTC4	0.0001235
C14orf24	5.11856e-05			BAIAP3	0.000128137
NDFIP1	5.2586e-05			AREG	0.00012884
SNTB2	5.3323e-05			CD52	0.000129124
TMTC2	5.43485e-05			AIF1	0.000129124
TMCO1	5.47248e-05			FZD8	0.000131715
MAP3K2	5.52412e-05			TTLL5	0.000138038
FLJ21963	5.5253e-05			SLC2A3	0.0001384
ZNF658	5.58264e-05			SPINK1	0.000138509
OPHN1	5.59537e-05			LILRB3	0.000138509
NCKAP1	5.69431e-05			RPL36	0.000141838
CALM1	5.69764e-05			PLEK	0.00014214
ZHX1	5.70751e-05			FLJ39822	0.000148792
PTCHD1	5.80958e-05			LAMC2	0.000150069
CIB4	5.84646e-05			ZNF765	0.000150296
PYGL	5.84646e-05			RUNX1	0.000153632
NEFH	5.92628e-05			TNNC1	0.000156753
EHHADH	6.01928e-05			INSM1	0.000169927
C10orf104	6.03728e-05			CARD9	0.000170776
PGCP	6.13387e-05			ARHGDIB	0.000170776
BNIP3L	6.22476e-05			ENST00000366569	0.000172232
POLK	6.78411e-05			MUC6	0.000174097
FTS	6.89702e-05			SLC16A3	0.000174097
PRTFDC1	6.89702e-05			SNF1LK	0.000178462
LOC388335	6.91983e-05			CENPN	0.000190326
PERP	7.41224e-05			STEAP4	0.000193828
FAM45B	7.44049e-05			EFNA1	0.000195613
ACSL1	7.48403e-05			ENST00000361266	0.000195613
GPC1	7.68313e-05			PPP1R1B	0.000207044
ITM2B	7.68313e-05			RHOB	0.000207044
LRCH2	7.73283e-05			TESC	0.00020995
SLMAP	7.73283e-05			RASSF7	0.000215791
SORBS2	7.73654e-05			ICAM1	0.000218431
MTDH	7.99751e-05			GPR110	0.000218431
STOX2	7.99751e-05			ZDHHC9	0.000220092
PTPN11	8.14977e-05			OGT	0.000229168
SRP9	8.16009e-05			CHI3L1	0.000242915
DNM1L	8.21296e-05			FBP1	0.000248767
IDH1	8.28228e-05			IGH	0.000251447
DLG1	8.29269e-05			C5orf21	0.000252932
FLJ20273	8.29269e-05			NET1	0.000254167
NDUFA5	8.29269e-05			KLF6	0.000255681
KIAA1212	8.51304e-05			HEYL	0.000255846
RAP1A	8.51304e-05			C7orf24	0.000264053
SLC22A17	8.51304e-05			C1orf38	0.000265374
NR2F2	8.79096e-05			FCGR2B	0.000265374
RNF13	8.91178e-05			C1orf64	0.000269648
IL28RA	8.95511e-05			A_23_P402036	0.000270547
XPNPEP1	9.46901e-05			SPP1	0.000270547
METTL7A	9.49121e-05			TXLNB	0.000271724
CDKN1C	9.85594e-05			RPL29	0.000275774
KIAA0980	9.88699e-05			SMOC2	0.000277565
C5	0.000100328			MLPH	0.000285239
CAV1	0.000100328			ELK2P1	0.000288178
ATP2B1	0.000100531			CITED4	0.000293404
ZNF160	0.000100531			CXXC4	0.000303042
ARL5A	0.000101894			CCL18	0.000308158
LCORL	0.000101894			PRR16	0.000311442
ANXA1	0.000102526			CLDN7	0.000317064
SRPX	0.000102526			ZNF614	0.00032076
UPF2	0.000102526			HIST1H4K	0.000331065
SPCS1	0.000104835			APOE	0.000346448
C14orf109	0.000106553			SERHL	0.000348013
SPATA18	0.000107743			CXorf50	0.000350711
SRR	0.000111858			SAT1	0.000351239
FBXL5	0.00011362			IGSF6	0.000361613
CRK	0.000114452			DUSP2	0.000361613
TMED10	0.000114452			CLYBL	0.000377014
HLTF	0.000114949			MYO6	0.000381754
ZNF545	0.000115624			FOXD1	0.000384939
HOXA10	0.000116573			LAPTM5	0.000385756
PNRC2	0.000116573			CXCL14	0.000394479
PPP2CB	0.000117306			ZCCHC2	0.000398484
KBTBD6	0.000117446			MTHFD2	0.000405238
PPP2CB	0.000119129			PARG	0.000405238
CCK	0.000120106			HIST1H4J	0.000412643
RAB1A	0.000120124			EXOSC5	0.000414846
PCMT1	0.000120182			GNL2	0.000423195
GSTM2	0.000122605			APRT	0.000448672
KIAA1128	0.000122605			JOSD3	0.000452586
LITAF	0.000123358			COL10A1	0.000455787
PGAM1	0.000125171			VIPR1	0.000462926
TLE2	0.000128307			AGR2	0.000474014
MEIS1	0.000130892			LARP2	0.000475768
ATP6AP2	0.000130907			DNAJC10	0.000479388
CXorf26	0.000130907			TEAD4	0.000490739
PPP1R12A	0.000131365			F7	0.000494759
SLC39A10	0.000131715			CCDC3	0.000504455
FADS2	0.000134836			THBS4	0.000521831
RWDD2	0.000135985			B3GAT1	0.000531286
EIF1AX	0.0001384			DEFA3	0.000540572
FLJ38663	0.000140024			UHRF1	0.000541721
ENPP5	0.000141444			IGL@	0.000552278
RAB2	0.000142858			HSD17B11	0.000557429
LMO4	0.000144176			SPAG5	0.000560186
TRPM7	0.000147234			GPSM1	0.000566863
C10orf116	0.000150296			ERG	0.000568534
LOH3CR2A	0.000150296			A_23_P57836	0.000574027
ROCK2	0.000150296			COL9A2	0.000579006
DIAPH2	0.000150476			GDF15	0.000588618
PRDX1	0.000152386			A_23_P136023	0.000594976
DSCR1L2	0.000156753			RAC2	0.000599824
GLCE	0.000156753			C6orf85	0.000613463
STAG2	0.000156753			TOM1	0.000624501
SFT2D1	0.000156837			TBL1X	0.000628195
ANXA2	0.000160516			LOC283874	0.000631775
EHF	0.000161012			ACSM1	0.00064373
VISA	0.000162826			CSF1R	0.000662823
EDN3	0.000165345			HLA-DRB5	0.000664762
GABARAPL1	0.000166872			C20orf102	0.000666853
PAIP2	0.000168843			PFKFB3	0.000667754
ACAT2	0.000169927			BCMP11	0.000669613
MGC5139	0.000169927			NEDD9	0.000684785
PRDX3	0.000169927			CH25H	0.000693792
CAPS2	0.000170776			RHBDF2	0.000698904
DPT	0.000170776			SIM2	0.000699171
EPHX2	0.000170776			SLC16A3	0.000705732
TMEM14C	0.000172232			LTB	0.000723411
VSNL1	0.000172232			APBB1IP	0.000727923
RSPRY1	0.000173039			FAM3D	0.000733366
VEZF1	0.000174232			C5AR1	0.000743161
C1orf149	0.000177566			TBL1Y	0.000779164
EFS	0.000178462			KCNH8	0.000779164
SLC16A5	0.000178778			CMTM3	0.000793509
A_23_P30415	0.000183332			A_23_P124264	0.000798323
NCOA4	0.000184171			HS3ST2	0.000804446
CD59	0.000185223			CRIP1	0.00084114
NBEA	0.000185823			A_23_P36084	0.000847127
SLC5A8	0.000185823			UBE2E3	0.000851717
BCAS1	0.000188017			HSPC111	0.000851717
PDCD7	0.000190326			GUSB	0.000867586
ZNF462	0.000190326			CD53	0.000872541
IGL@	0.000197382			KCNN4	0.000893246
KLHL20	0.000197382			UGT2B4	0.000897242
RECQL4	0.000197382			EVI5	0.00089768
HOXA13	0.000199766			C1orf172	0.000960977
SC5DL	0.000199766			LFNG	0.000964162
SENP7	0.000203683			C20orf103	0.000964162
PGRMC1	0.00020642			GCNT3	0.000964748
SPCS2	0.000207044			EZH2	0.0010069
STEAP2	0.000207044			C4orf18	0.00100873
ACAT2	0.000207231			SFRP4	0.00104147
ADH5	0.00020779			A_23_P83760	0.00104943
CAPZB	0.00021178			FPR1	0.00106152
GLRX2	0.000214654			GOLPH2	0.00107479
ACSL4	0.0002158			NCAPG	0.00113294
HMGB1	0.000220092			RHOU	0.00118377
HSPA4L	0.000224217			KPNB1	0.00118663
CD38	0.00022502			MATK	0.00118663
SASH1	0.000225395			ZNF692	0.00120917
ARMC1	0.000228717			RIPK2	0.00124053
SLC16A9	0.000228967			A_23_P147505	0.00129223
ZNF573	0.000230092			ZDHHC11	0.00130018
VILL	0.000230273			C12orf46	0.00132806
RPE65	0.000233184			LPGAT1	0.00134019
C2orf30	0.000237161			ACSL5	0.00134387
TPMT	0.000238328			IGSF4	0.00138801
SEMA3C	0.000248767			GPX2	0.00139743
CAP1	0.000253472			DARC	0.00140378
RDX	0.000253472			TIMP3	0.00140884
GNRH1	0.000255282			HCK	0.0014135
HIAT1	0.000255681			EIF4B	0.00141946
PDZRN4	0.000257161			REEP3	0.00141946
ARL13B	0.000262803			TRIB3	0.00141946
CYP51A1	0.000262803			LSP1	0.00141946
EPHA7	0.000265374			HIST1H2BN	0.00142281
PLAGL1	0.000265374			NET1	0.00142281
CSRP2	0.000265713			IFRG15	0.00142281
FLJ20054	0.000265713			LOC203547	0.00149282
ADI1	0.000268978			TRA@	0.00149738
EID1	0.000269018			HTRA3	0.00153871
TBRG1	0.000272131			ZNF467	0.00155189
ZNF781	0.000273918			TMEM130	0.00157773
SC5DL	0.000275067			GGTLA4	0.00157976
CRK	0.000275774			PCDHB10	0.00159053
GDEP	0.000275774			MICAL2	0.00163437
KRCC1	0.000275774			THC2432688	0.00163437
PERP	0.000275774			SRGAP2	0.00164259
SDHD	0.000275774			NEDD4L	0.00165243
FNDC4	0.000277358			GALNTL2	0.00172827
GGT6	0.000278079			A_23_P10656	0.0017318
ZFAND6	0.000280326			CRTAC1	0.00174818
C8orf40	0.000280826			A_23_P256923	0.00175157
PROSC	0.00029248			THC2344956	0.00176626
SS18	0.000292845			ATP8A1	0.00176626
ATP6V0E1	0.000298481			FLJ21438	0.00182634
GCLC	0.000301264			PVRL2	0.00184861
TLOC1	0.000301264			CD48	0.00186054
BARD1	0.000302346			PGC	0.00186722
TNFAIP8	0.000302392			MYO18B	0.00186722
CAPZA2	0.000307099			ENC1	0.00197019
CD47	0.000316006			SMPD3	0.00199687
DB519437	0.000319474			MARCKSL1	0.00200447
MATN2	0.000319865			SLC25A6	0.00205162
MAT2B	0.000322251			CRIP1	0.00207285
C10orf57	0.00032365			FOXJ1	0.00207285
CCK	0.000333856			IGHD	0.0020908
SNCA	0.000336437			DAPK1	0.00209894
FLJ20035	0.000342315			RASD1	0.00214925
ACPP	0.000343205			CISH	0.00214925
P2RY1	0.000343205			CD83	0.00215515
SCP2	0.000343205			CATSPER2	0.00237291
TSPAN2	0.000343205			CASP2	0.00246967
CAV2	0.000350711			DNAJC14	0.00248618
KCTD9	0.000351239			OPLAH	0.00248927
SLC25A37	0.000351239			PRSS8	0.00250453
AZGP1	0.000362512			GATA5	0.00250757
FNDC3A	0.000372633			URP2	0.00250939
TMEM16D	0.000372633			CCDC50	0.00258517
NEXN	0.000381754			BCL3	0.00258784
NAP1L3	0.00038471			PIM2	0.00267739
RHOQ	0.00038471			MCL1	0.00267739
SYBL1	0.000384939			TREM2	0.00268088
TUG1	0.000384939			KRT18	0.00277936
CRBN	0.000394046			SNCB	0.00281348
SGK3	0.000394479			COX6A2	0.00283678
PIK3CA	0.000395585			CEBPB	0.00286226
BCCIP	0.000400016			IGHA1	0.00286226
ARG2	0.000403675			IRF5	0.00286226
CPE	0.000405238			CD3D	0.00286919
DPYS	0.000405238			IGL@	0.00286919
MTDH	0.000405298			TFE3	0.0028792
MAPK4	0.000410899			A_23_P435390	0.00291678
HMGN1	0.000411955			C21orf105	0.0029474
Gcom1	0.000430468			ACY1	0.00295443
NEK7	0.000436008			ZNF435	0.00295532
KLHL13	0.000441582			MELK	0.00299936
VBP1	0.000444513			MANEAL	0.00306574
OCIAD1	0.000448421			IL1B	0.00311713
YES1	0.000448421			TMEM87A	0.00317915
ARSJ	0.000448672			REXO2	0.00318554
FDFT1	0.000448672			PTRF	0.00323931
MORF4L1	0.000451283			A_23_P72252	0.00329248
AXIN2	0.000457065			HIST1H4G	0.00338864
GSTP1	0.000457065			IGLV3-25	0.00348431
WRB	0.000457745			EEF1A2	0.00348694
FTHL17	0.000458158			FCGR1A	0.0034959
DAAM1	0.000471601			CXCL2	0.00351127
A_23_P95876	0.000479388			PAQR6	0.00351161
MME	0.000479388			PHLDA1	0.00351318
EID3	0.000489347			CDC2L6	0.00355917
FBXL3	0.000494262			FCGR3A	0.00357386
HYLS1	0.000494262			ROR1	0.0036823
MED6	0.000494262			RERE	0.0036823
NR2E3	0.000494262			ENST00000383048	0.00374021
HOXD10	0.000495496			C6orf125	0.00374086
CROT	0.000496443			PALM	0.0037416
CRYZ	0.000496443			MYLPF	0.00376644
NRXN3	0.000500301			CPA5	0.00379172
DMKN	0.000507414			CCDC85B	0.00386817
PLP1	0.000516098			LOC441168	0.00387848
RNF146	0.000516992			ENPP3	0.00387933
ATP6V1A2	0.000518389			ADRB2	0.00388905
LGALS3	0.000519123			ACTN2	0.00394572
RNF6	0.000519123			MID1IP1	0.0040319
BBX	0.000521831			NCKAP1L	0.00404335
VPS29	0.000521831			IL1RAPL1	0.00404772
SLC2A11	0.000527866			IGL@	0.00406841
H3F3B	0.000531286			SLC37A1	0.00410501
CRLS1	0.000534359			CXCL9	0.00418285
ZNF148	0.000534359			INHBA	0.00424055
MSMB	0.000538078			MASK-BP3	0.00427314
ITPR2	0.000540572			CBR3	0.00428413
BTAF1	0.0005434			THC2314039	0.00437184
TRIM34	0.000549382			TSTA3	0.00437184
PLP2	0.000550684			KLF13	0.00437184
FUNDC2	0.000552258			PRUNE2	0.00439943
PDE8B	0.00055268			ENAH	0.00442047
SFRP1	0.00055268			SEL1L	0.0044573
MYL6	0.000553936			ZNF587	0.00447021
LAMP2	0.000555502			SLC15A3	0.0045963
SLC14A1	0.000555633			IGL@	0.00474555
DPT	0.00055934			CEBPB	0.00496939
C9orf125	0.000565741			MBOAT2	0.00504252
MAGI2	0.000578517			ZNF533	0.00511123
SRI	0.000579006			COMP	0.00511989
TCEAL2	0.000582767			S100P	0.00518377
MLLT10	0.000584315			HIST1H4I	0.00518377
DMN	0.000587783			FLJ14154	0.00521452
MOCS2	0.000588618			BICD2	0.00525308
DHRS7	0.000598584			MYRIP	0.00526229
UBE2Q2	0.000599824			LPXN	0.00527247
INHBB	0.000613463			RABEP2	0.00544345
APPL	0.000615011			EBI2	0.00552397
DYNC1LI2	0.000615011			KIAA0922	0.00555959
SLC35A5	0.000615011			LOC96610	0.00555959
UCHL1	0.000615011			PTP4A1	0.00556092
KIF21A	0.000618925			CHRM3	0.00568934
MAP4K3	0.000620967			FLJ13236	0.00591965
CCNC	0.000622291			UGCGL1	0.0059252
IER3IP1	0.000626192			CXorf15	0.00594293
KLHL2	0.000627193			PCTP	0.00613153
LINS1	0.00062874			NNMT	0.00613153
BZW1	0.000629344			ECGF1	0.00614015
CEP170	0.000629344			IGLV3-21	0.0061716
RB1CC1	0.000635655			A_23_P84695	0.00627843
CFL2	0.000637432			IFLTD1	0.00631538
AXIN2	0.000639213			C19orf28	0.006322
SCP2	0.000641843			GBP5	0.00634389
FAM92A1	0.000644037			IGLL1	0.00636045
SVIL	0.000644318			THC2337941	0.00642996
TMEM66	0.000645887			CCDC88	0.00644235
CSRP1	0.000646182			MGC29506	0.00671104
HSP90AA1	0.000650425			HSPD1	0.00689911
SCARB2	0.000650425			A_23_P122650	0.00698435
CNTN4	0.000657612			UBD	0.00718008
GNB1	0.000662823			APOL3	0.00718653
C1orf63	0.000663829			APOL1	0.00733302
A_23_P215856	0.000664762			GRB10	0.00762068
PXMP2	0.000664762			TMEM178	0.00780839
TPM1	0.000666853			A_23_P169217	0.00785073
PRKAR2B	0.000667754			PDK4	0.00785814
CAPZA2	0.000668725			BIRC3	0.00795725
TGFBR3	0.000670513			C17orf44	0.00807519
CMBL	0.000673473			CALML5	0.00808572
C1orf103	0.000677827			RAB43	0.00822021
PPAPDC1B	0.000680304			MMP19	0.00854192
DNER	0.000685885			ADM	0.00869449
OMD	0.000715004			TMPRSS4	0.0087837
BCL11A	0.00071567			ASB9	0.00894966
LDHB	0.000716454			CD28	0.00897286
MRFAP1L1	0.000723411			PRO0132	0.00903809
KIAA0738	0.000726286			AK021866	0.00905713
CHES1	0.0007294			CAMKK2	0.00912263
DKFZP564O0523	0.0007294			THBS1	0.00913828
WHSC1L1	0.000730629			SIN3B	0.00917213
A_23_P140454	0.000739958			TACC3	0.00917424
N-PAC	0.000742429			GGTL4	0.00940441
ADCY2	0.000743161			AF490941	0.00943956
CAT	0.000747594			LY96	0.00953341
DEGS1	0.000749335			KIF22	0.00954662
TPM1	0.000762508			TNFRSF21	0.00964054
GPR124	0.000764208			MMP7	0.00976438
FBXO9	0.000764509			C6orf51	0.00983549
TLR3	0.000764509			ITGA8	0.00993721
FLJ21963	0.000768827			FOSL2	0.0100124
C9orf78	0.000772221			MYO7A	0.0100332
FLJ11996	0.000772221			STATH	0.0102297
KCTD14	0.000773133			CCDC78	0.0104549
RUNX1T1	0.000779766			ISG20	0.0105834
HIATL1	0.000782324			MCTP2	0.0107454
CES2	0.000782516			OCLN	0.0108178
KIDINS220	0.000783256			RFXDC1	0.0109945
ELOVL4	0.000790281			TBX2	0.0109957
CLOCK	0.000804446			PZP	0.0110345
TSPAN8	0.000804446			A_23_P44053	0.0110345
ALDH3A2	0.000810654			PSCD3	0.011247
PPARA	0.000813668			AF103531	0.0112905
HIST1H2AA	0.000817816			ARHGAP30	0.0113028
BHMT2	0.000822615			NEIL3	0.0113816
RPIB9	0.000826668			FLVCR	0.0113974
SLC25A37	0.000836016			SLC26A2	0.011402
ELF2	0.000840216			ITGBL1	0.0114409
PLS3	0.00084114			SPOCK1	0.0114755
NAP1L1	0.000844996			ADAM2	0.011574
SORD	0.000847836			SLCO2B1	0.0117265
GNPTAB	0.000855289			MMP10	0.0117412
SEPP1	0.000856032			MAGED4	0.0117412
PEG10	0.000856049			ADPRHL1	0.0117451
C2orf43	0.000859891			C9orf61	0.0117729
TAX1BP1	0.000861581			LRP8	0.0118007
CELSR1	0.000864843			SOX5	0.0118285
DNAJB6	0.000876059			LOC643652	0.0118785
RAB31	0.00089768			ENST00000333066	0.0119418
LOC202459	0.000901265			C9orf21	0.0120626
TMEM79	0.000920763			ACSM3	0.0122944
ABCE1	0.000923735			TNNI2	0.0123198
CAP2	0.000924263			ZFP30	0.012355
FGFR2	0.000924263			MPP6	0.0124574
RBP7	0.000924263			HSPB3	0.0124631
CTBS	0.000927173			SPDEF	0.0126859
DKFZp564K142	0.000927173			ITGAX	0.0128827
TOP1	0.00093029			ZFX	0.0129046
LIMA1	0.000940202			BATF	0.013001
TBL1XR1	0.000942791			GP1BB	0.0131401
KLK3	0.00094872			PRAC	0.0131967
PRRX1	0.00094872			FGD4	0.0133388
SP100	0.00094872			IFNG	0.0133388
SNAP25	0.00095796			AMPD1	0.0133432
ZNF594	0.000964748			MMD	0.0135944
SNX3	0.000965272			HLA-DQB1	0.0136324
PODN	0.00096642			CETN1	0.0136791
DPP4	0.000967253			NUDT8	0.0136794
TCEAL1	0.00102393			THC2339388	0.0139736
TNFSF5IP1	0.00103472			CEBPE	0.013997
LPIN1	0.00104859			NOX4	0.013997
EIF4G2	0.00105431			IL27	0.0140845
TRIM22	0.00105537			LIPF	0.0143855
CYP3A5	0.00105729			ITGAL	0.0143855
IFT57	0.00105869			HSPA6	0.0144847
MTRF1L	0.00105869			SLPI	0.0144847
HMGN2	0.00106335			C17orf60	0.0145253
GAST	0.00106453			ADAM2	0.0145295
A_23_P47546	0.0010682			ANGPTL4	0.0148473
ELOVL5	0.00107284			CLDN1	0.0149122
PDE8A	0.00107284			HLA-DQB1	0.0149557
C1orf80	0.00107479			PDZK1IP1	0.0153662
TBC1D9	0.00107479			COL1A1	0.0154799
ACADM	0.00111887			GABRB3	0.0155087
LSAMP	0.00112468			DNASE2B	0.0155292
LRRCC1	0.00112703			A_23_P32661	0.0158727
SERPINI1	0.00113294			AGMAT	0.015886
ROBO1	0.00114056			SOD2	0.0159148
ALDH2	0.00114796			YIF1B	0.0159412
RND3	0.00115143			MXD4	0.0159412
SCGB1D1	0.00115143			C4B	0.0161413
TES	0.00116127			ERRFI1	0.016339
CBX7	0.00116383			OR52N1	0.016393
DPYD	0.00116383			PTPRN2	0.0166492
TRIM7	0.00116413			MAN2A2	0.0169217
ADSS	0.0011697			AATK	0.0172858
GNG4	0.00117878			EXOD1	0.0172935
LOC440264	0.00118662			SGEF	0.0174275
C11orf70	0.00118663			BTBD7	0.0174333
CRSP3	0.00118663			HLA-C	0.0174516
CYP3A7	0.00118663			STX6	0.0174516
FLJ21062	0.00118663			BIRC5	0.0175182
GPRASP1	0.00118663			CPXM2	0.0176571
THSD4	0.00118663			APBA3	0.0178749
SATB1	0.00120917			GPT	0.0178809
CNTN1	0.00121143			BHLHB3	0.0180059
CYCS	0.00121143			TGM2	0.0180116
KRIT1	0.00121143			HAPLN3	0.018094
SRD5A2	0.00121893			HLA-DPB1	0.0183047
CPLX3	0.00122497			C20orf149	0.0183047
CP110	0.00123674			A_23_P21306	0.0184541
ANPEP	0.00124053			CCR7	0.0185508
SCGB2A1	0.00125891			POLB	0.0186129
ZNF540	0.00125891			CAPN2	0.0186322
BARHL2	0.00126269			IGKV1-5	0.0188544
C11orf54	0.00126269			A2M	0.0190451
RBL2	0.00126269			MUC1	0.0190451
GSTT1	0.0012636			KLF4	0.0190451
TXNDC12	0.00127298			MBP	0.0190451
USP33	0.00128076			MAP2	0.0190451
IFIT2	0.00128747			TRBV5-4	0.0191514
CSTA	0.00129244			APOF	0.0192072
NR3C2	0.00130724			HIST1H2BG	0.0193003
GOLGA4	0.00131254			ANKRD44	0.0197188
RCN2	0.00131422			NEURL	0.0198287
P2RY5	0.00131827			THRAP5	0.0199621
ASRGL1	0.00132088			MMP26	0.019979
CBWD2	0.00134019			ZFP36L1	0.0202863
GIMAP1	0.00134978			HLA-DPA1	0.0203162
CITED1	0.00137334			IGKV	0.0203982
TMEM35	0.00137334			SLC7A7	0.0204405
FXYD3	0.0013771			HMG4L	0.0205326
FAM129A	0.00138195			A_23_P170719	0.0206195
RASSF6	0.0013865			RNF24	0.0206226
EBP	0.00138801			MYOM3	0.020642
KRAS	0.00138801			CPZ	0.0206436
BMPR1A	0.00139081			A_23_P253774	0.0206771
SV2B	0.00139081			ZNF165	0.0207007
APOBEC3C	0.0014008			KCTD12	0.0207624
INSIG1	0.00140083			NIN	0.0207685
CCDC74B	0.00140378			IL26	0.0209806
NPTN	0.00140378			NLRP12	0.0212068
HIST3H3	0.00140502			GRB14	0.0212295
HMGB1	0.00140502			TSSK1	0.0212731
MLL3	0.00140502			PRAME	0.0215169
GSTA4	0.00140516			PICK1	0.0216241
MRPL1	0.00140973			HLA-DRB3	0.0216451
SEC23A	0.0014135			THC2245026	0.0216451
THC2352042	0.00142281			LCE2A	0.0218359
FYTTD1	0.0014283			C12orf37	0.0219227
SGCB	0.00143167			HIST1H2AE	0.0219505
DC2	0.00143713			ZIC2	0.0220807
THC2436602	0.00145315			HLA-DQB1	0.0221045
ICA1L	0.00145322			THBD	0.0226927
KLHL5	0.00145322			HLA-DRB4	0.0227106
HIST1H3C	0.00145846			NRP2	0.0228707
ANGPTL1	0.00146377			KRTCAP3	0.0228881
ZNF512	0.00148374			HLA-DRB5	0.0229671
ABHD3	0.00149083			GSR	0.0229967
CDC73	0.00150833			HLA-C	0.0229967
SUHW4	0.00150877			MOXD1	0.0230032
MYL6	0.00151843			CD2	0.0230429
ID4	0.0015241			LAIR2	0.0230503
ANTXR2	0.00152751			PDLIM5	0.0230675
RBMX2	0.00152751			NCR1	0.0230675
TSHZ3	0.00155118			LOC285878	0.0230783
CD164	0.00155489			TDO2	0.0232873
NUPL2	0.00156029			IL4I1	0.0233187
ANG	0.00156595			PCDH11Y	0.0234523
SUMO2	0.00156977			LOC283588	0.023473
HNMT	0.00157773			ENPP3	0.0238657
C2orf32	0.00158442			NUCB1	0.0239623
ZNF503	0.0015876			APOBEC3B	0.0243424
STEAP1	0.00158941			A_23_P9854	0.0243496
U00943	0.00158941			ENST00000359711	0.0245103
CCNT2	0.00159053			PIK3R5	0.0246977
SERTAD4	0.00159768			HIST2H2AA3	0.0248402
NECAP1	0.00160892			GDF11	0.0250227
CAST	0.00163433			A_23_P89841	0.0251003
PDE11A	0.00163433			ZFAND5	0.025142
A_23_P113196	0.00163437			GMDS	0.025285
SURB7	0.00163437			REG4	0.0253073
TBC1D8B	0.00163437			KRT8	0.0253979
THC2308781	0.00164272			THC2335843	0.0255524
ZNF302	0.00164588			C4orf15	0.0256012
HOXB2	0.00164898			DGCR6L	0.0257733
GATA3	0.00165247			SCUBE1	0.0258609
COIL	0.00167262			C20orf23	0.0260933
PRKAR1A	0.00167524			TNRC5	0.0261309
PHLDA2	0.00168033			TMF1	0.0261309
TUB	0.00168112			MKI67	0.026199
USP13	0.00169517			CXCL10	0.0262543
EFEMP1	0.00169684			EPOR	0.0264603
FLJ13195	0.00170666			LIMK1	0.0264859
PPIC	0.00171446			CCL19	0.0264926
FGF7	0.00171624			SYNPO2L	0.02655
CYP2C8	0.00173131			MGC20983	0.0265968
SC4MOL	0.00175971			FRZB	0.0265968
EDIL3	0.00176626			CXYorf3	0.0267776
EFHD1	0.00176626			C8orf38	0.0269904
MOAP1	0.00176626			FLJ22795	0.0270096
C3orf41	0.00176754			FAP	0.0272307
EPSTI1	0.00179004			GCM1	0.0272307
TNPO3	0.00179532			IPO11	0.0275321
GLUD1	0.00179861			UAP1	0.0279637
A_23_P61937	0.00180318			IL1RL1	0.028168
PHGDH	0.00180318			VAV1	0.028168
ZNF25	0.00181277			FKBP11	0.0283143
BASP1	0.00182634			MEI1	0.0285434
A_23_P28743	0.00186722			KCNK1	0.0285434
TMBIM1	0.00186722			ZNF217	0.0288469
C3orf14	0.00187412			IL20RB	0.0290445
COL4A3	0.00188259			PTPRK	0.0291002
TRPS1	0.00188486			ASB7	0.02911
SCRN1	0.00188875			PRSS22	0.0292303
ZFP1	0.00188994			C3orf51	0.0294525
PCNP	0.00191066			BIK	0.0295133
AUTS2	0.00194195			HIST1H2AI	0.0297663
C21orf100	0.00195702			PSD3	0.0297733
C9orf19	0.00197019			TGFBI	0.0303802
JUB	0.00198674			TIPARP	0.0303843
FAM18B	0.00199591			BOK	0.0304765
APCDD1	0.00200758			CDKN1A	0.0304843
AKAP11	0.00203953			THBS2	0.030624
ANKRD11	0.00203953			AGTR1	0.0310971
NAG8	0.00204727			KRT4	0.0311899
FOXP1	0.00207285			RAB3B	0.0315009
A_23_P125301	0.00207323			LCP2	0.0315009
PALLD	0.00207432			HS6ST2	0.0315188
MAP3K2	0.0020749			DIDO1	0.0318856
SMAD4	0.00212436			MAL2	0.0322603
WDR47	0.00214433			CTGF	0.0322603
ARID4B	0.00214925			APOC4	0.032271
RIMS3	0.00214925			RPS2	0.032271
SFRS11	0.00214925			SIX4	0.0328935
ANKRD15	0.0021555			TEAD3	0.0328935
ZMYM6	0.00217163			ASB5	0.0329291
AGL	0.00224629			MAOA	0.0329367
C21orf51	0.002297			C19orf18	0.0329367
TIMP3	0.00230392			PEX6	0.0330153
LONRF1	0.00231175			F13A1	0.0330619
SCOC	0.00233945			A_23_P259547	0.0331428
LAPTM4A	0.00236655			MST150	0.0331836
SEPHS2	0.00236655			PDIA5	0.03349
C6orf194	0.00237359			MYLC2PL	0.0337385
CDC40	0.0024018			CAMK2B	0.0337501
AUH	0.00240988			APOD	0.0341455
SCGB2A1	0.00241258			ERBB3	0.0341855
FLJ20628	0.00242368			NFKBIA	0.0346366
PCDH18	0.00243731			PDZK1IP1	0.0347318
RFPL1	0.00246391			ADAMTS9	0.0348551
NUDT15	0.0024793			C20orf23	0.0349581
CALML3	0.00248927			CTHRC1	0.0349581
TRO	0.00248927			TMSL8	0.0351204
TM9SF2	0.00249988			EGR3	0.0352818
MGST1	0.00250199			HTR1A	0.0354065
BNIP3	0.00250453			HTN1	0.0354781
C21orf81	0.00250939			VIP	0.0358595
M19503	0.00256106			B3GNT5	0.0360602
PRIM2A	0.00256165			PHF6	0.0362102
CASP6	0.00256252			UPK1B	0.036413
RGS5	0.00256377			RCN3	0.0365612
TSPAN7	0.0025723			PPA1	0.0365612
PLAG1	0.00258516			PCDHB2	0.0365751
ZMYND11	0.00258724			SI	0.0367658
SULT2B1	0.00258784			APOBEC2	0.0373237
GPM6B	0.00258944			CHRDL2	0.0375843
APOBEC3G	0.00262543			HLA-DRB1	0.0376032
KIAA1012	0.00263485			MCCC2	0.0376058
CRISPLD2	0.00266502			PLTP	0.0377573
CHAC2	0.00267739			A_23_P16496	0.0378947
EYA4	0.00267739			PRG4	0.0378947
ZNF395	0.00267739			PNMT	0.0378947
HMGCS1	0.00268347			CXCL1	0.0381086
LOC152485	0.00269007			FAM24B	0.0382501
TGFB3	0.0027122			AX721203	0.0382501
BMI1	0.00272411			CYP4F8	0.0384324
BQ716254	0.0027298			SERPINA3	0.0384766
RANBP3L	0.0027355			CSRP3	0.0385019
HIST1H3E	0.00275639			MGAT4B	0.0385019
FMR1	0.00280288			SLN	0.0385019
GNG4	0.00280334			A_23_P102150	0.0385019
PRSS16	0.00281338			BICD2	0.0386073
ALOX15B	0.00281731			PLAT	0.0392257
CDC42BPA	0.00281731			BTBD11	0.039253
CUGBP2	0.00281731			DYRK3	0.0395438
SLC33A1	0.00282939			CD70	0.0395438
GTF2IRD2	0.00288801			FA2H	0.0395841
MAP4K5	0.00292198			KHDRBS3	0.0400407
TTC1	0.00292198			KCNC1	0.0402172
IQCA	0.00292405			NRAP	0.0402549
HERPUD1	0.00293857			PLD3	0.0403013
ZNF532	0.00295194			INPP5D	0.0403321
C15orf41	0.00295443			DHDH	0.040372
DCN	0.00298692			S100A8	0.0403855
SFRS2	0.00298784			F2	0.0407732
ZBTB38	0.00302859			WNK2	0.0409325
CST3	0.00306124			AKAP8L	0.0410179
ANXA3	0.0030618			TNFRSF12A	0.0414749
MAP1LC3B	0.00307692			CALML5	0.0414749
FOXO1A	0.00311745			BAMBI	0.0414749
C10orf56	0.00312034			CST6	0.0415733
DSP	0.00312092			SFTPA2	0.041902
KRT15	0.00313335			PAX3	0.0420109
LOC152485	0.00313695			DDX58	0.0421614
ENST00000370611	0.00314818			FAM84B	0.0421614
ASB8	0.00316664			GMDS	0.0421715
PLEKHA1	0.00316664			NAIP	0.0422247
EPS8	0.0031699			PPIL6	0.0423979
CMTM6	0.00317998			CAPN10	0.0426243
FLJ30317	0.00320478			IL1RN	0.042868
AK3	0.00320723			MUM1L1	0.0428813
GABARAP	0.00322908			BRDT	0.0432035
ZNF681	0.00322908			RASSF2	0.0433093
HIST1H3G	0.00325181			C19orf33	0.0435498
BAT2D1	0.00325877			ARMC3	0.0437878
NARG1L	0.00325877			PNLIPRP3	0.0444311
SSX2IP	0.00325877			RPL29	0.044504
CPA3	0.0033084			C8orf70	0.0445449
PSMD11	0.00330865			SUCNR1	0.0447575
EIF4A2	0.0033119			ZNF577	0.0447954
SHOC2	0.00331475			DIRAS2	0.0449289
AK057704	0.00331804			LCE1C	0.045177
HDGFRP3	0.00332559			NUF2	0.0452698
KRR1	0.00332559			AFF1	0.0454321
PAK1IP1	0.00332559			A_23_P207881	0.0454674
PPM1K	0.00332559			FZD4	0.0454674
XPO1	0.00334053			THC2340568	0.0455405
ZNF22	0.00334053			OR51E2	0.0456778
SEC23A	0.00334399			TSPAN3	0.0458797
ASAH1	0.00337359			CDK9	0.04594
C11orf58	0.00339105			CKMT1B	0.0461644
CMTM8	0.00340285			TUBB2A	0.0462458
SBDS	0.00340675			SRC	0.0463394
PHF11	0.00341575			PRKAG3	0.0463491
GSTM3	0.00341833			IGF2	0.0463645
GLI3	0.00341869			LCN2	0.046544
UNC5D	0.00344848			MGC26963	0.047042
CYB561	0.00345203			C1orf170	0.0473251
SPAG7	0.00345203			DHX57	0.0473694
CREG1	0.00345775			OXT	0.0473701
SCGB1D2	0.00350861			LOC497190	0.0475983
CECR6	0.00355			PYCRL	0.0476454
DKK3	0.0035565			TNRC9	0.047861
PAPD4	0.00356572			RAPGEF5	0.047872
ECHDC1	0.00357386			EXOSC6	0.0483149
MTMR9	0.00358091			SYNPO	0.0483251
EAF2	0.003608			IER5	0.0483611
MPDZ	0.0036823			CCT6A	0.048661
MAPKAP1	0.00368358			STMN2	0.0489438
WDFY1	0.0037215			IL17C	0.0490584
DZIP1	0.0037416			SSH1	0.0491662
RFXAP	0.00377017			C10orf81	0.0501515
CIRBP	0.00383221			SFTPA1	0.0502256
CPNE4	0.00383401			URG4	0.0504901
ACRC	0.00388487			F3	0.0505776
PAK1	0.00388905			LRRC8E	0.0507994
ZNF83	0.00388905			ARHGDIA	0.0507994
STAT1	0.00391647			MYB	0.0508033
SEC23B	0.0039291			PROS1	0.0508668
YY1	0.00397961			KCNN2	0.0510625
KPNA3	0.00398966			IL6	0.0510878
SCML1	0.00401111			FCER2	0.0511171
EDG6	0.00402184			AHSA2	0.0511171
ACOX2	0.0040319			MAF1	0.0511171
CD46	0.0040319			MB	0.0511532
CPAMD8	0.0040319			EMP1	0.051316
RAB28	0.0040319			FLOT1	0.0516069
FOSL1	0.00405013			RAD54B	0.0516069
THEX1	0.00405474			MAOA	0.0517083
AK127548	0.0040624			DEFB119	0.0519051
NBPF14	0.00408265			ZNF331	0.0521993
BDH2	0.00410132			NKX2-2	0.0522259
RYBP	0.00411311			THC2410866	0.052375
PNMA1	0.00411733			SHROOM1	0.0528088
GRHL1	0.00412771			HMG20B	0.0530121
C16orf45	0.00415008			DPP10	0.0530157
CCDC25	0.00416723			GIPC2	0.0530817
HSPB8	0.00417953			HS3ST1	0.0531003
ATP5C1	0.00418285			IL1RAP	0.0532307
DSG2	0.00418285			PDGFRB	0.0533697
KLF5	0.00420198			FAAH	0.0534775
CA12	0.00420246			TCN1	0.0538338
MYST3	0.0042333			GNG12	0.0538338
CHST9	0.00429375			MRPL41	0.0539057
GPR87	0.00436964			SAMHD1	0.0539715
CDH26	0.00437039			HIST1H3D	0.054363
ADI1	0.00437184			MALT1	0.0545545
CRYZL1	0.00437184			CAMP	0.0546277
NTF5	0.00437184			TACSTD2	0.0547088
ZNF532	0.00437184			A_23_P135837	0.0548538
ARHGEF12	0.00441076			CITED2	0.0554228
PDIA6	0.0044186			CAMK1	0.0556189
NAP1L5	0.00444833			TNFAIP2	0.0562875
PITPNB	0.0044573			EDN1	0.0570173
NT5C2	0.00447277			ST14	0.0573764
GPIAP1	0.00448805			HIST1H2AD	0.0578265
DR1	0.00452146			HLA-C	0.0578265
ZNF185	0.00458051			HNF4A	0.0578736
ZNF287	0.00462236			NT5DC2	0.0583844
SATB1	0.00471243			MIP	0.0585572
NDN	0.00472301			KIAA0125	0.0587365
SOAT1	0.00473327			KLK12	0.0587466
CFD	0.00474532			CFI	0.0587856
BEX2	0.00475438			FLG2	0.0588011
KCTD8	0.0047973			SPINK2	0.0588576
RAB18	0.00480028			S100A8	0.0590468
SFRS5	0.00484072			ELL3	0.0592834
KAL1	0.00485328			CASKIN2	0.0595095
FLJ21511	0.00487391			C3	0.0595272
GOLGA4	0.00490589			NIPA2	0.0597634
GNAQ	0.00492414			GZMK	0.0602057
DNAJB5	0.00495913			CLEC12A	0.0604544
ABP1	0.00496939			SAPS1	0.0606776
ARHGAP29	0.00499233			IGKV4	0.0608575
HSPC159	0.00499317			TMEM136	0.0611393
ZNF671	0.00499317			CXCL11	0.0612727
OXR1	0.00499856			PH-4	0.0616814
FAM120A	0.00500937			PHIP	0.0616814
TUSC3	0.00500937			HDCGC21P	0.061716
AQP11	0.00501821			ZNF768	0.0617741
A_23_P21907	0.00505695			CYP4F2	0.0618938
SPARCL1	0.00506943			JMJD5	0.0623348
RLN2	0.00511989			SP5	0.0625784
PTPRM	0.00517693			HIST2H2AA3	0.0625784
CLU	0.00518377			XAGE1	0.0630121
ADAM9	0.00520715			HS322B1A	0.0632364
NNT	0.0052146			ZC3H7B	0.0632364
PRSS23	0.00522339			A_23_P94779	0.0634858
SNX25	0.00522339			HM13	0.0634972
CDC42EP3	0.00522355			NHLH2	0.0639513
SLC15A2	0.00522355			RBP3	0.0640464
PPARBP	0.00526229			SERINC2	0.0640777
GREB1	0.00526543			HCFC1R1	0.0641008
LOH11CR2A	0.00528094			ANGPTL3	0.0641194
ZNF615	0.00528094			ENST00000367073	0.0643975
TNC	0.00528318			SLC13A3	0.064554
ARNTL	0.00528908			TMEM49	0.064554
TRAF3IP2	0.00529467			C14orf105	0.064554
PTPN9	0.0053318			LPL	0.0648757
RFPL2	0.0053318			CDH11	0.0651553
NEU1	0.00535864			PBX4	0.0651848
RAB27A	0.00538896			RHPN1	0.0654712
HTRA1	0.00539241			ChGn	0.0660341
NFIB	0.00544345			CADPS	0.0674071
THC2340230	0.00544345			CHRNA4	0.0677297
COBRA1	0.00544363			A_23_P32433	0.0677915
HSDL1	0.00544363			MRAS	0.0683033
MAFB	0.00548364			POLR2E	0.0686646
PRSS16	0.0054866			SLC39A2	0.0686646
CMAS	0.00548834			ODC1	0.0691206
JAKMIP1	0.00548834			ZCCHC2	0.0696945
PEBP4	0.00548834			DZIP1L	0.0698254
PTPRM	0.00549722			RNF186	0.0705104
ZFP36L2	0.00552992			RAMP1	0.0706245
KBTBD7	0.00554771			RPGRIP1	0.0706284
ITGB1	0.00555427			LOC389833	0.0707492
SFRS2B	0.00557602			TAP1	0.0710473
TMEM16A	0.00557602			C1QTNF4	0.0712744
STARD3NL	0.00558408			PITX2	0.0713524
RNF128	0.0055907			TNS1	0.0714103
GRINL1A	0.00563923			WNT2	0.0714285
DDX42	0.00564362			PAX8	0.0716338
SNX7	0.00564362			FLJ44379	0.0716952
ZNF334	0.00564743			GSCL	0.0717799
BANK1	0.00570111			MAN1B1	0.0717799
ERBB2IP	0.00582482			CORO1B	0.0718255
PARL	0.0058296			TMC4	0.0724869
PDPK1	0.0058614			INPP5D	0.0728232
GMPR	0.00587993			GALE	0.0729079
EPAS1	0.0058822			CST7	0.0730612
PASK	0.0059644			HLA-DQA2	0.0734243
TMEM135	0.00601886			DNAJC12	0.0734853
MYL9	0.00602385			GLRB	0.0734983
RASAL2	0.00602385			TRAF3IP3	0.0735663
CEP68	0.00604589			SALF	0.0735773
CKB	0.00605646			CX3CL1	0.0735773
ITSN1	0.00615607			F2R	0.0737269
SLC35A1	0.00615607			PAPLN	0.0741529
SACS	0.00619181			PTPRC	0.0743781
TCF7L2	0.00619356			TSPAN33	0.0747335
TOPORS	0.00619356			PRR8	0.0748835
SGCG	0.00621411			RPH3A	0.0748835
TPM4	0.00624397			AVPI1	0.0752994
ESD	0.00627077			CDCA2	0.0756107
BP75	0.00627843			A_23_P62857	0.0759872
C10orf28	0.00627843			TXNL5	0.0761821
CNN3	0.00627843			S100A9	0.0764139
VIT	0.00627843			TMEM10	0.0766461
PJA1	0.006295			NTN1	0.0768372
CSTA	0.00629636			FBXO25	0.0773516
ECM2	0.00631538			ALDH3A1	0.0773516
RHOA	0.00642875			LBR	0.0776224
OSBP	0.00645777			MDM4	0.0781605
C9orf19	0.00649073			HDLBP	0.0783525
PRND	0.00650487			PREX1	0.0786816
SLC40A1	0.00661004			RKHD3	0.0786838
RAB28	0.00664742			PABPC3	0.0786838
C20orf133	0.0066483			CLTB	0.0790302
HSPB1	0.00667707			PIB5PA	0.0790302
ARPC1A	0.00671898			HIST1H1D	0.0792128
LARGE	0.0067349			A_23_P258727	0.079308
BTG1	0.00689336			CDC42BPB	0.079802
BEX1	0.00689911			NPSA	0.0799154
EPM2AIP1	0.00692312			C14orf151	0.0800928
EXOC1	0.00696982			GPR4	0.0801932
F11R	0.00703732			INDO	0.0801932
STK38	0.00715454			PRKCSH	0.0802617
HMBOX1	0.00715627			C20orf175	0.0803366
THC2303960	0.00717498			MIF	0.0804199
PRO1843	0.00718008			RNF43	0.0804229
SORCS2	0.00718008			DCAMKL3	0.0810784
APP	0.00719761			ENTPD5	0.0814051
BRWD2	0.0072236			PKIG	0.0814051
ACTB	0.00722433			EMB	0.081551
ZNF426	0.0074355			C21orf66	0.0818348
C6orf62	0.00744225			C8orf42	0.0821954
ABAT	0.00744724			CCL2	0.0824439
DYNC1I1	0.00745165			LOC400451	0.0827645
ACOXL	0.00746493			SHMT2	0.0827877
LARP7	0.00746493			TRIM68	0.0831004
A_23_P376449	0.0075062			MCOLN2	0.0832012
KRT13	0.0075062			ATAD3B	0.0835559
FBXL11	0.00753565			MGC24103	0.0835559
FAM38B	0.00754725			KCNK10	0.0844554
ZNF12	0.00763083			CDC37	0.0844666
A_23_P64184	0.0077266			CTRB1	0.0846552
COX7A2L	0.0077266			ZNF236	0.0848083
PSMB2	0.0077266			INSL6	0.0848302
NAT13	0.00778192			PLXND1	0.0850435
TAF11	0.00779157			CHI3L2	0.0854519
SET	0.00785073			SCGB1A1	0.0854519
C1D	0.00785814			FUT9	0.0855116
RCBTB1	0.00786024			ZRF1	0.0857348
CASC4	0.00791673			LNX1	0.085836
DUOX1	0.00791797			FLJ43339	0.08601
FLJ38482	0.00795087			IFNGR1	0.0864042
CD36	0.0079934			TBX4	0.0864934
ATP6V1G1	0.00808572			ETS2	0.0869738
YWHAQ	0.00819924			C1R	0.087196
KIAA1383	0.00821222			CNTD1	0.0874928
FAM44C	0.00825186			THC2374066	0.0879357
ARL6IP6	0.00828514			KLF10	0.0879357
RGS13	0.008293			ELF4	0.0879747
UBXD2	0.00832136			ZNF44	0.0880362
RALB	0.00832406			HTRA4	0.088269
TMED2	0.00839714			RUNX3	0.0884221
C14orf132	0.00841699			GNB2L1	0.0885654
CTNNBL1	0.00841699			BCL6	0.0887843
DENR	0.00860343			MYH4	0.0889786
SNRPN	0.00863791			SLCO1B3	0.0890254
ALDH6A1	0.00866549			C1orf59	0.0891043
CXorf57	0.0087151			ZCCHC6	0.0891043
PCP4	0.0087151			ALDOB	0.08945
FLJ25791	0.00880707			TFPI2	0.0895607
GLIPR1L1	0.00882428			TNIP3	0.0895905
SESN1	0.00882428			SLCO1A2	0.0897499
BRIP1	0.00885527			SIPA1L2	0.089755
NKX3-1	0.00892879			DSG3	0.089975
MAGEH1	0.00894966			RIMS1	0.089975
UGP2	0.00899887			C11orf48	0.0900709
PI4K2B	0.00905713			SBF1	0.0900709
H3F3A	0.0090837			KRT17	0.0900709
FAM82B	0.00909255			PRR7	0.0903951
PRNP	0.00913828			PTGER4	0.0909134
SLC22A10	0.00913828			CSAG3A	0.0909487
SPATA2	0.00913828			CLTB	0.0909964
EFCAB1	0.00935801			HSPB7	0.0912409
REEP5	0.00936326			GUCY1A3	0.0916297
ARC	0.00936799			HIST3H2A	0.091912
ARHGAP6	0.00936799			ENST00000283657	0.091912
MYLIP	0.00942799			ARPP-21	0.0931148
SYCP2	0.00946156			NR4A3	0.093187
GRAMD1C	0.00948393			C1orf116	0.093187
YWHAZ	0.00948831			XBP1	0.0934407
VAMP1	0.00954662			KCNE4	0.0936706
NR2F1	0.00959592			BRDG1	0.0939593
OAT	0.00966411			CD247	0.0939593
IGF1	0.00966638			LRP4	0.0940667
AHSA1	0.00972118			LRRC2	0.09421
PCP4	0.00976141			C14orf161	0.0946656
AAMP	0.00976438			PKHD1	0.0951066
ANXA6	0.00982738			DNAJB2	0.0952889
ACTR2	0.00995839			MLLT4	0.0953498
GJE1	0.00997232			CENTA2	0.0954114
TSLP	0.00998553			CA8	0.0957813
LOC124220	0.00999842			PSCA	0.0958969
SMC6	0.0100332			SPATA19	0.0961557
PROSC	0.0100426			PPP3CA	0.0961557
COL14A1	0.0101439			DMBT1	0.096402
SPTBN1	0.0101439			SERPINB4	0.0971383
ZDHHC15	0.0101474			PDIA2	0.0971521
THC2434739	0.0101657			HRH1	0.0972335
EEF1A1	0.0101887			SLC25A27	0.0975532
RAP1B	0.0103619			COPE	0.0980976
GPR137C	0.0104195			MOSC1	0.0982288
KCNK6	0.0104777			MCFD2	0.0982288
ADAMTSL3	0.010501			U2AF2	0.0985306
ANKRD18B	0.010501			S100A11	0.0987362
FLRT3	0.0107348			PNRC1	0.0994742
CANX	0.0107454			AK5	0.0999657
KHDRBS2	0.0107454			ACTN4	0.100666
FLJ10154	0.0109144
ASPA	0.010915
CAMK2G	0.0109957
C13orf27	0.0110012
ADRA2C	0.0110499
HSPA8	0.0110499
SYF2	0.0110499
ATP8B4	0.0110692
GAS1	0.0110692
SGCG	0.0110692
KRT5	0.0111086
C1orf34	0.0111412
NELL1	0.0111715
ZNF397	0.0111715
FLJ12993	0.0112249
SMARCA2	0.0112621
TMEM168	0.011268
ENDOD1	0.0112835
AQP3	0.011419
ZFHX1B	0.0114705
MYH11	0.0115318
HGD	0.0115486
SAR1B	0.0115518
KNTC2	0.0116022
HBP1	0.0117201
COL4A6	0.0117412
SERPINB13	0.0117765
TOPBP1	0.0117884
RFPL3	0.011832
FZD3	0.0119349
LARP7	0.0119349
CA14	0.0119559
CCDC132	0.0119888
TOMM70A	0.0119888
C1orf116	0.0120241
LGI1	0.0121539
PRPH2	0.0122179
GLUD2	0.0122944
TSP50	0.0122944
DIP13B	0.0123141
IGSF4D	0.0123198
TRNT1	0.0123502
GALNT12	0.0123819
HSF2	0.0123819
PIK3C2A	0.0123819
FAM82A	0.0124214
HIST2H2BE	0.0124214
CALU	0.0124217
MRPL3	0.0124217
HOXD1	0.0124536
MTMR4	0.0125025
ACTG2	0.0125146
EXPH5	0.0125347
KIT	0.01254
NDUFS2	0.0125773
CYP4Z1	0.0127022
CA12	0.0128166
RSU1	0.0128179
EDG2	0.0129046
CREB1	0.0129223
ZFP64	0.0129335
DES	0.0129892
PDE7A	0.0131986
ACAD8	0.0132007
GPX3	0.0132611
ZMAT3	0.0132616
C7	0.0132778
SFN	0.0132778
CRYAB	0.0133388
BDNF	0.0133406
DDX3X	0.0133406
PRKAG1	0.0133432
MAOB	0.0133817
TPM2	0.0134224
TRIM2	0.0134224
NFE2L2	0.013518
NID2	0.0135234
BUB3	0.0135944
LEPROT	0.0137026
LRFN5	0.0137112
C20orf39	0.0138913
SFRS3	0.0139223
ZNF649	0.0139223
FUT3	0.013997
TSHZ1	0.0140689
A_23_P136020	0.0140969
RLN1	0.0140969
UBE2L6	0.0140969
ZNF675	0.0140969
SLC24A3	0.0141778
CNN1	0.0142136
VPS4B	0.0142372
SLC39A6	0.0142478
FOXF1	0.0143372
ENST00000246069	0.0143655
LOC441294	0.0143855
LRP11	0.0144412
RPS3A	0.0144412
HIST1H2AC	0.0144424
CDH1	0.0144425
NUDT10	0.0144683
AR	0.0144847
CARTPT	0.01451
RAB9B	0.0145243
MAPK10	0.0145285
MBNL1	0.0145295
KBTBD11	0.0146576
SCG2	0.0146576
C4orf34	0.0147866
ACTC1	0.0148132
MT1H	0.0148282
S100A16	0.0148282
WFDC2	0.0148453
GOLGA4	0.0148689
MATR3	0.0149137
LAMB3	0.0149557
TMEM87B	0.0149557
ZNF267	0.0151212
ROBO3	0.0151566
S100B	0.0153682
PLD5	0.0154477
ESRRG	0.0154926
RIOK3	0.0155292
BCAP29	0.0157603
C8orf46	0.015763
CUZD1	0.0157995
QKI	0.0159332
PRPS2	0.0159412
FABP4	0.0160972
FZD10	0.0160972
GYG1	0.0160972
NAGK	0.0161163
APOBEC3F	0.0162916
GCNT2	0.016339
HOXA5	0.016393
LOC130940	0.016393
PCDH7	0.016393
MARVELD3	0.0166242
TP73L	0.0166492
PIK3CB	0.0166885
CNN1	0.0167406
C5orf13	0.0168442
BCL2	0.0168936
AKR1B1	0.0168985
XPOT	0.0169137
CLK1	0.0169189
UNC13C	0.0169275
ARF4	0.0169942
SMURF2	0.0169942
PTMA	0.0169975
RBM7	0.0170578
ATP1A2	0.0172896
CLIC6	0.0174333
ENST00000360178	0.017447
AGGF1	0.0174516
ALDH7A1	0.0174516
HSP90B1	0.0174516
LOC125893	0.0174516
PPP1R12B	0.0174516
FAM84A	0.0174803
PDE6D	0.0174803
ACAA2	0.0175186
COBLL1	0.0175388
SEMA4G	0.0176571
PENK	0.0176699
MESP1	0.0177286
ADRA2C	0.0178471
MT1X	0.018094
KIAA1505	0.0181066
NKX2-8	0.0181066
ACTA2	0.0181742
DKFZP686A01247	0.0181906
PTGDS	0.0181929
HSPH1	0.0183594
CDADC1	0.0184001
A_23_P92691	0.0184541
DMXL1	0.0186003
A_23_P200955	0.0186521
GAB1	0.0187002
C13orf31	0.0188544
C19orf2	0.0188544
CHPT1	0.0188544
DUT	0.0188544
SERPINF1	0.0188544
MT1H	0.0190451
MYOT	0.0190451
ATP6V0A4	0.0191929
HHAT	0.0192436
RAI2	0.0192758
MAT2A	0.019432
HNRPR	0.0194393
CDH26	0.0194973
KLK11	0.0196605
HLA-C	0.019689
MYEOV2	0.019689
PPP1R3C	0.0197043
LOC728276	0.0197188
FEZ1	0.0199308
KLRF1	0.0199963
MANSC1	0.0199986
XAGE3	0.0200941
FLJ31033	0.0201304
CRLS1	0.0202535
RBM11	0.0203096
NMI	0.0203459
RAB6A	0.0204405
BCAP29	0.0204572
SCG3	0.0206771
ARHGAP6	0.0207048
MT1X	0.0207048
PLCL2	0.0208625
ITIH5	0.020869
S100A10	0.0210046
ACADL	0.0211714
ME1	0.0212347
AFG3L2	0.0212731
GSN	0.0213875
CNBP	0.0216451
ENPP2	0.0216451
OVN9-3	0.0217101
ABCA7	0.0217798
ANP32C	0.0217798
SCRG1	0.0218811
SMARCC2	0.0220829
DOCK1	0.0220929
FVT1	0.022315
COL4A1	0.022649
RBMS1	0.0227197
KAT3	0.022751
NEGR1	0.0228101
RGS13	0.0229621
FLJ11151	0.02298
MMP2	0.0229849
ACTN1	0.0230503
ZFP90	0.0230554
COL13A1	0.0230675
KCNMB1	0.0230675
TFAP2B	0.0230783
CXADR	0.0231716
CMYA5	0.023313
TCF7L1	0.0235009
IRS1	0.0238657
TCF4	0.0239623
SRP72	0.0239956
RGN	0.0240952
ARL17P1	0.0241228
EIF3S6	0.0242019
CNGA1	0.0242378
TTC18	0.0242378
CACNA1G	0.0243241
CCND1	0.0243424
ZNF43	0.0243424
AKAP10	0.0243483
MGC4655	0.0244286
PAX3	0.0244551
ATP5B	0.0244616
FSTL1	0.0245103
MTBP	0.0246294
ZNF429	0.0246977
NPNT	0.0247583
C14orf106	0.0247595
PLEKHA3	0.0248658
SAPS3	0.0249618
RDH11	0.025142
WIF1	0.0252256
PYGM	0.0253431
CAMK2N1	0.0253869
ARF4	0.0254149
CES1	0.0254149
HIST2H4B	0.0254149
CRIM1	0.0254309
ITM2A	0.0254309
LRRN3	0.0255524
PGM3	0.0256129
CFHR3	0.0256853
C14orf138	0.0257176
ZC3H12A	0.0257474
CDH17	0.0257915
C7orf13	0.0258609
LARP1	0.0258609
TMEM113	0.0258886
CPA6	0.0259594
A_23_P95045	0.0260511
PLEKHH1	0.0260511
PTGER2	0.0260511
LGALS3BP	0.0261309
MST4	0.0261309
SFRS15	0.026199
LDB2	0.0264603
OSBPL6	0.0264603
PSAP	0.0264603
IFT52	0.0264819
CTDSP2	0.0265693
TCF21	0.0266376
GSTT2	0.0266682
MT2A	0.0266693
MNS1	0.0266701
FLNA	0.0267206
ZMAT3	0.0267776
CBFA2T2	0.0268356
ZNF180	0.0270096
ZNF447	0.0270785
PTPRO	0.0270944
PODN	0.0272208
PAH	0.0272307
GNG11	0.0274534
NHN1	0.0274534
IPP	0.0275321
CPEB3	0.0275657
MMRN1	0.0280201
PCTK2	0.0280201
LRRC19	0.0281201
CDC42EP4	0.0281608
RSPO3	0.0281608
FGFBP2	0.0281832
ANKRD22	0.0282211
CCDC8	0.0284623
GPSM2	0.0285252
ACP5	0.0285515
MT1E	0.0285667
HUWE1	0.0288577
PMP22	0.0288577
DERL1	0.0289628
CYB5B	0.029089
FLJ31659	0.029089
C3orf33	0.0291599
CTSL2	0.0291599
TXNIP	0.0293766
UNC5B	0.0294525
PRRT2	0.0295133
FES	0.029729
DHX15	0.0297663
CLINT1	0.0297733
CTBP2	0.0297733
EIF1B	0.0298385
TNFRSF19	0.0300445
CKMT2	0.0301637
ELN	0.0301706
FAM55A	0.0302358
DKFZp566H0824	0.030371
CHGB	0.0303832
LOC493869	0.0303892
IFIT3	0.0303961
MCAM	0.0304308
ZNF492	0.0305253
C20orf42	0.0305483
ZBTB38	0.0305875
CAPS2	0.030902
PALMD	0.030902
HNRPA2B1	0.0312818
A_23_P164267	0.0314435
AFG3L2	0.0314435
LDLR	0.0315254
SLC25A16	0.0315874
CYBRD1	0.0317896
EAF1	0.0318074
DFNA5	0.0320444
SPRY2	0.0320444
UNQ467	0.032072
C5orf4	0.0321135
SDPR	0.0325318
TMEM45A	0.0327457
C6orf61	0.0327474
DIRAS3	0.0329291
KIF18A	0.0329999
SMN2	0.0331428
ZNF454	0.0331603
TMPRSS2	0.0331886
KCTD20	0.03319
GNAS	0.0332244
PTMA	0.0333432
CDH19	0.0334425
AMY2A	0.0339165
PPIL4	0.0339368
ZNRF3	0.0341232
CCDC81	0.0341855
SYT17	0.0341855
CDC42EP5	0.034187
DACH1	0.034187
GSTA2	0.034187
POL	0.034187
ATP2C2	0.0343217
TTC7B	0.0346344
ACTR2	0.034669
MT1B	0.0348551
MTF2	0.0349241
AMY2B	0.035167
MEIS2	0.0352577
C21orf42	0.0355767
GJA7	0.0356194
HSD17B6	0.0356234
MAMDC2	0.0356493
MT1M	0.0356615
NAV3	0.0356956
COPG	0.0357571
LRP12	0.0358593
GPR56	0.0358595
LOC144983	0.0360157
SLC39A7	0.0360157
LDB2	0.0360694
IGF1R	0.0363684
NOSTRIN	0.0363684
RBBP6	0.0366515
THC2242233	0.0366515
IFIT1	0.0367049
GABRG3	0.0367457
DCTN4	0.0368734
DNAH11	0.0369779
ITLN1	0.0371144
LOC147804	0.0371144
ARSK	0.0371207
C7orf33	0.0375594
ST8SIA1	0.0375812
VIM	0.0375812
FAM105A	0.0376248
TSPYL5	0.0376248
FLJ20920	0.0377287
ZIM3	0.0377573
PRKDC	0.037769
SPAG1	0.0378643
PPP1CB	0.0383777
PDGFRA	0.0385019
SLC27A6	0.0385019
KHDRBS1	0.0385032
C8orf72	0.0386829
PCSK5	0.0388015
NOV	0.0388475
AOC3	0.0389694
CCDC68	0.0391829
CDK2AP1	0.039253
NAG8	0.0392551
DDX24	0.0395438
RNF17	0.0395841
HNRPAB	0.0396162
LOC81691	0.0398451
DHCR24	0.0401013
OR5F1	0.0402221
C3orf28	0.0403855
MCM3APAS	0.0403855
MT2A	0.0406434
AP1S2	0.0406865
NANS	0.0410247
SLC35F4	0.0410693
FLJ31568	0.0410801
DACH2	0.0411947
NUDT4	0.0412266
TFRC	0.0412963
TSC22D3	0.0412963
SLC30A6	0.0413925
CLIC3	0.0413961
NADK	0.0414749
ZNF137	0.0414749
FLNC	0.0415765
VDAC3	0.041662
KLK2	0.0417518
DNAJB4	0.0417783
C21orf63	0.0418445
HIST1H3F	0.0418445
FAM46A	0.0419622
CYP4B1	0.0421171
KL	0.0421171
MUC15	0.0421171
STT3B	0.0421549
C3orf18	0.0423455
ZNF486	0.0423979
BAG2	0.0424411
SEC61G	0.0424838
CCDC117	0.0425457
FHL1	0.04259
TXNRD1	0.0426218
THC2285198	0.0426423
PCBP2	0.0426504
PSAT1	0.0426828
A_23_P149595	0.0427089
GEMIN5	0.0427529
DMGDH	0.0430318
RBPMS	0.043346
DSTN	0.0435217
SLC39A1	0.0435498
PHF5A	0.0437512
SFRS5	0.0437512
RPL23A	0.0439002
DUSP11	0.0439182
ENST00000372178	0.0440758
IBSP	0.0442285
ADAMTS5	0.0443297
FLJ10159	0.0443428
C4orf31	0.044349
PRO0245	0.0443889
PAQR3	0.0445449
PB1	0.0446211
SREBF2	0.0446211
TM2D2	0.0446211
KARS	0.0446938
THRAP1	0.0446938
GABRG1	0.0448148
SPOCK3	0.0448148
PLN	0.0449795
CXorf55	0.0450406
ZNF588	0.0451369
GATM	0.0451443
SYAP1	0.0451443
TAGLN	0.0451443
TGFBR2	0.0451443
ZNF613	0.0451443
TSHZ2	0.045177
TUFM	0.045177
CCDC55	0.0453104
FBLN1	0.0453104
FN1	0.0454321
KLK10	0.0454404
KCNJ8	0.0454513
DACH1	0.0454674
ILK	0.0454897
PENK	0.0455102
SCEL	0.0455102
ASTN2	0.0455405
FLJ35834	0.0455405
GALNAC4S-6ST	0.0456778
NONO	0.0456778
ANKRD35	0.0458298
C10orf49	0.0458298
FRMPD2	0.0458298
CLGN	0.0458797
GNMT	0.0458797
CEP110	0.0460203
RBPMS2	0.0460835
SYTL2	0.0461644
INE1	0.0464687
TRPC4	0.0466568
HOXB8	0.0467877
A_23_P95311	0.0469557
C1orf115	0.0469557
ADAM28	0.047042
HOMER2	0.0470668
IL9	0.0470668
PPP1R3B	0.0470668
A_23_P78318	0.047226
G30	0.0474499
CDCA7	0.0475337
TSGA10	0.0476181
SLC7A8	0.0479311
TSC22D2	0.0480296
EDG8	0.0481369
SERP1	0.0483251
LGMN	0.0485701
SERTAD4	0.0489432
COPZ2	0.0490584
AVIL	0.0491662
CAPN6	0.0491947
SLC2A12	0.0492787
SIAH2	0.049808
CDC42BPA	0.0500247
ANKRD53	0.0501006
CAND2	0.0501044
DMD	0.050188
ZNF430	0.050188
POF1B	0.0502256
XKR6	0.0502791
GNAZ	0.0502836
G3BP2	0.0503037
GNA11	0.0503037
SYNE2	0.050391
GLO1	0.0506835
C3orf57	0.0508578
LOC399761	0.0508578
SERPINA5	0.0508578
ZNF596	0.051016
CRB1	0.0510625
PRKAB1	0.051072
FAM55D	0.0511007
RGPD5	0.0511007
CSTF2T	0.0512139
NR0B1	0.0512581
PPP4R2	0.0514301
GDF10	0.0515601
ANKH	0.051567
THC2339568	0.0516945
C6	0.0517534
CTDSP2	0.0519011
TSC22D1	0.0519051
MT1G	0.0519531
FANCC	0.0520112
ZCCHC17	0.0522526
A_23_P115902	0.0524354
ELOF1	0.0528088
PPM1D	0.052906
MPP1	0.0531003
SLC25A37	0.0532706
MGC10814	0.0532832
ETV1	0.0533571
GABRP	0.0536087
TMEM158	0.0536218
ATM	0.0536565
C2orf40	0.0536565
COL9A1	0.0536565
ENSA	0.0538598
LRRC39	0.0539022
YWHAG	0.0539074
KLK4	0.0546277
TMEM45A	0.0546794
LHFP	0.0547088
RGS7	0.0547088
ZNF117	0.0547088
SEC11C	0.0547232
TF	0.0552451
HIF1A	0.0554228
FHL2	0.0555207
CRYM	0.0564192
PDE4B	0.0568768
NPPB	0.0569519
A_23_P254121	0.0569816
C21orf66	0.0574375
STXBP3	0.0574931
ZNF85	0.0575154
MT1G	0.0575582
IFI44	0.0577916
CDC16	0.0578265
GIMAP2	0.0581737
HLA-B	0.0585071
HTR2C	0.0585179
TUBA3	0.058628
IGF2R	0.0587821
KCNH5	0.0587848
C11orf11	0.059245
PDPN	0.059628
TCEAL4	0.0598551
ISCU	0.060074
ZNF493	0.0602057
ZNF714	0.0602057
C20orf75	0.0603101
SLC26A10	0.0605539
NR2F2	0.0608575
GSTA3	0.0610863
GABRE	0.061102
FILIP1L	0.0611404
STX7	0.0612334
FZD7	0.0612727
CASP1	0.0618938
CCDC80	0.0619163
SYT4	0.0619855
CC2D1A	0.0620713
FAM13C1	0.0622327
C1orf85	0.0629249
SOX2	0.063019
CYYR1	0.0630232
PPAPDC1B	0.0632569
ACCN5	0.063342
PRO0457	0.0633494
ZNF678	0.0634
TMEM132C	0.0639429
PIF1	0.0639988
PTH	0.064121
EIF3S10	0.064599
EDG1	0.0649694
GBP3	0.0651553
DHRS7C	0.0651848
MAD2L1	0.0653276
KIAA0174	0.0654712
PPP4R1	0.0654712
WISP3	0.0656911
PCM1	0.0659938
HIST1H3A	0.0665607
CSPP1	0.0668355
RTN4RL1	0.0669456
CLMN	0.0669465
TGM1	0.0671642
DDX5	0.0671917
SAMD9L	0.0672502
SCHIP1	0.0672502
FOXO3A	0.0674071
SEC24D	0.0674071
PLCXD3	0.0674698
ZNF654	0.0675785
BIVM	0.0680388
KLK6	0.0687471
XPOT	0.0687471
ZNF624	0.0689125
A_23_P158513	0.0691235
B2M	0.0691235
CABYR	0.0691235
ARFGAP3	0.0692189
CCDC112	0.0696945
S100A14	0.0696945
COL6A1	0.0700705
SUNC1	0.070103
A_23_P169587	0.0701335
ACTB	0.0704042
C11orf52	0.0705104
BTN3A1	0.0706284
PLSCR1	0.0706717
C14orf43	0.0707204
ALS2CR8	0.0707365
C5orf23	0.0707365
SYNC1	0.0708129
ANKRD20A2	0.0708154
SNX17	0.0708773
ALLW1950	0.0708793
PRO0483	0.0711805
TIMP4	0.0713238
PHF13	0.0714468
NDRG1	0.0716338
PKHD1L1	0.0716338
SLC22A3	0.0716338
WFDC5	0.0722201
SCNN1A	0.0723151
BOC	0.0727434
STAT3	0.0727434
RSNL2	0.0727704
BGN	0.072816
HLA-C	0.072816
CILP	0.0729005
PTPLAD2	0.0729079
C2orf12	0.0730926
RNPEP	0.0730926
ACTRT1	0.0731514
MGC40405	0.0732454
NIPA1	0.0732869
ZNF521	0.0733934
WNT16	0.0735756
ZBED2	0.0739829
LMO2	0.0740654
MLLT3	0.0743323
FLJ20700	0.0757993
SAMD9	0.076327
FAM44A	0.0766461
DKFZp686L1814	0.0770771
AMELY	0.0771007
POFUT2	0.0771478
CD177	0.0771695
CD160	0.0772458
SFRS14	0.0773883
UPK3A	0.077556
SLC25A41	0.0776224
PIK3R1	0.0782753
MON1B	0.078822
CXCR7	0.0790302
MGC45438	0.0790302
TCF7L2	0.0792293
HIST1H3E	0.079308
HERC6	0.0794588
SMS	0.0796621
ELAVL1	0.0799433
EFHD2	0.0801932
KRT2	0.0801932
DCAKD	0.0804199
CCDC70	0.0807204
STX1B2	0.0808281
HSD17B3	0.0816486
BAIAP2L1	0.0818348
ZNF404	0.0820238
CAMK4	0.0821954
ZNF91	0.0828216
A_23_P255111	0.0831004
FAM71B	0.0831004
ZNF600	0.0832489
AMD1	0.0837478
THOC1	0.0837478
UPF3B	0.0837674
CCNE2	0.0839508
A_23_P26044	0.0844664
SLIT2	0.0844666
ZNF24	0.0844666
CALR3	0.0845851
BAG3	0.0847703
CNN2	0.0848529
A_23_P142113	0.0852802
GBP1	0.0854519
AMIGO2	0.0855116
PAGE4	0.0856906
PICALM	0.0860496
ITPR1	0.0861576
AP1B1	0.0863194
FCER1A	0.0864042
RARB	0.0864042
RPS20	0.0866028
ADAMTS1	0.0866737
KRT26	0.0867709
C9orf77	0.087196
DEFB1	0.0873325
COMMD4	0.0874868
FGFBP1	0.0879357
GPR83	0.0879357
HIST1H2AL	0.0879747
OAZ3	0.0879747
SQLE	0.0880362
UBE1L	0.088207
ABCC1	0.088269
GDPD2	0.0884004
RANBP9	0.0884296
ZNF181	0.0886582
EPHA3	0.0889786
SIAH1	0.0889786
ARL14	0.089564
LOC153222	0.0896275
RARRES2	0.089657
GSPT1	0.0898034
ZNF578	0.0898067
HLA-G	0.0898683
INTS2	0.089975
PTPRB	0.089975
HLA-B	0.0900709
HPS1	0.0901678
VPS13C	0.0902144
CGNL1	0.0902336
LAMA4	0.0903951
NR2F1	0.0904409
NUAK1	0.0906201
MAPK9	0.0909964
XRCC6	0.0909964
SMPDL3A	0.0910204
HEPH	0.0912409
ZNF652	0.0912724
CDKL5	0.0914524
ANGPTL7	0.0915057
GNGT1	0.0915057
HS3ST3A1	0.0915057
OCA2	0.0915057
FZD3	0.0915784
C4orf28	0.0916297
TSPAN19	0.0916297
PPIC	0.091912
A_23_P203089	0.0924397
CYP20A1	0.0927145
LMCD1	0.0931246
MAP3K1	0.0931246
CCNG2	0.0932149
SPEG	0.0939257
POPDC2	0.09394
IFT81	0.0940935
PBEF1	0.0940935
PCOLCE2	0.0940935
TTTY11	0.0940935
HBB	0.0941118
ZFYVE9	0.09421
AP3S2	0.0942778
EGF	0.094287
COL17A1	0.09438
RPL17	0.0944503
PCK1	0.0949858
RSPO1	0.0953199
HIST1H1B	0.0954203
SMPD1	0.0954882
AD 1	0.0959142
ANKRD25	0.0959142
PLEKHA5	0.0961514
EVI1	0.0962746
GATA1	0.0962913
ANGEL2	0.0963335
PPP1CA	0.0963335
SPINK5	0.096346
SSPN	0.0964692
IQCA	0.0968516
SLC22A4	0.0970999
GABRP	0.0973263
SOCS6	0.0973263
BRD2	0.0976977
B3GAT2	0.0980976
MARS2	0.0980976
TEF	0.0982288
A_23_P63441	0.0983886
MGC7036	0.099147
RYK	0.099147
LOC88523	0.0995251
PDPN	0.0998129
TAOK3	0.100197

## Sheet: ESE3low
GENES DOWNREGULATED IN ESE3low				GENES UPREGULATED IN ESE3low
genename	qvalue			genename	qvalue
ROCK1	0			CD69	0
SETD5	0			CXCR4	0
FLJ20273	0			CYR61	0
ITGA6	2.38882e-08			DUSP1	0
PIGH	3.1851e-08			EGR1	0
ENPP5	6.08064e-08			FOS	0
SATB1	6.3702e-08			NR4A1	0
SC5DL	9.17309e-08			RGS1	0
DSP	9.5553e-08			VEGFA	0
SLC39A7	1.05438e-07			APOLD1	1.27404e-08
MPPED2	1.08293e-07			ATF3	1.27404e-08
SEC23B	1.37357e-07			MS4A4A	1.27404e-08
IDH1	1.50568e-07			FOSB	3.1851e-08
C14orf109	1.52885e-07			CCL4	3.82212e-08
CD47	1.52885e-07			IER2	3.82212e-08
NDRG1	1.75611e-07			RAC2	5.46017e-08
CD9	1.76019e-07			ZFP36	6.3702e-08
ZMAT1	1.77123e-07			THBS1	9.9092e-08
ZNF569	1.77456e-07			AIF1	1.05438e-07
SC5DL	1.91106e-07			CD14	1.10965e-07
GPR160	2.86659e-07			HMHA1	1.75611e-07
INHBB	3.0811e-07			CD53	1.77123e-07
SORD	4.83174e-07			GPSM1	1.77123e-07
DEK	6.01059e-07			RHOB	1.99793e-07
BCAS1	6.3212e-07			C1QB	2.32651e-07
CHMP5	6.3212e-07			HLA-DMB	2.32651e-07
AZGP1	6.47478e-07			EGR2	2.60229e-07
ATP6V1G1	6.82923e-07			A_23_P113056	3.59279e-07
ZNF615	6.97952e-07			PTGS2	4.30925e-07
DHCR24	7.26203e-07			INPP5D	4.41014e-07
ADI1	8.10182e-07			TYROBP	5.02538e-07
SAMD9	9.01297e-07			C1orf38	5.07299e-07
ACSL1	9.09664e-07			APOC1	5.69965e-07
FLJ40504	9.43586e-07			LPP	5.69965e-07
SFT2D1	9.43586e-07			CCL3	5.83203e-07
STEAP1	9.43586e-07			FCGR2B	5.99231e-07
THC2352042	9.43586e-07			ENST00000361266	6.01059e-07
A_23_P147404	9.79123e-07			LOC441168	6.01059e-07
C10orf57	1.10519e-06			INPP5D	6.3212e-07
NSBP1	1.12865e-06			FLJ21438	6.47478e-07
STEAP2	1.12865e-06			NR4A2	8.122e-07
RBAK	1.1333e-06			PLEK	8.22017e-07
CTBS	1.2974e-06			C1QA	9.43586e-07
GPD1L	1.2974e-06			FLJ43339	1.02545e-06
ZNF600	1.31884e-06			DUSP6	1.19276e-06
DLG1	1.32528e-06			CMTM3	1.29648e-06
CPNE4	1.41788e-06			SLC7A7	1.42313e-06
KLHL20	1.47035e-06			SLC20A1	1.44436e-06
TSPAN8	1.47035e-06			MUC6	1.47035e-06
ZNF75	1.60529e-06			CD52	1.50954e-06
ASRGL1	1.64876e-06			HSPB3	1.61589e-06
RPS6KA3	1.67357e-06			MYLPF	1.70342e-06
HOMER2	1.72177e-06			CD3D	1.85987e-06
SLC25A37	1.76142e-06			CD48	1.92768e-06
ELF2	1.76639e-06			LILRB3	2.0499e-06
CDH26	1.83674e-06			SOX17	2.20727e-06
KLK3	1.85987e-06			ZFX	2.20727e-06
NEK1	1.85987e-06			ADM	2.21114e-06
SATB1	1.85987e-06			A_23_P123234	2.50106e-06
KCNK6	1.88738e-06			CCDC3	2.50106e-06
C11orf52	1.92768e-06			ENST00000361266	2.50106e-06
TMEM87B	2.03462e-06			SELE	2.50106e-06
ZNF441	2.17343e-06			LAMB1	2.68871e-06
IER3IP1	2.21965e-06			RORA	2.68871e-06
GNG4	2.68871e-06			LCP2	3.0563e-06
VISA	2.68871e-06			NCF2	3.09207e-06
PSMC2	2.74259e-06			ZFP36L1	3.56954e-06
LAMP2	2.75451e-06			TRA@	3.65078e-06
TMED10	2.75451e-06			MYO18B	3.77822e-06
ZNF462	2.86374e-06			NCKAP1L	3.9927e-06
HIST1H2AC	2.91614e-06			A_23_P170719	5.14792e-06
ERGIC2	2.93825e-06			PIK3R3	5.14792e-06
PFN2	3.09207e-06			AXUD1	5.20853e-06
PASK	3.10784e-06			TYMS	5.63649e-06
MGC39900	3.51124e-06			ARID5A	5.73431e-06
SLC39A6	3.58191e-06			SLC2A3	5.78601e-06
C14orf24	3.66636e-06			HS3ST1	6.01984e-06
ELOVL5	3.77822e-06			SPRY1	6.50749e-06
CMTM8	4.00057e-06			GATA6	6.61379e-06
TMEM59	4.00057e-06			SLC15A3	6.78856e-06
TRAM1	4.01448e-06			PLK3	6.8193e-06
AIM1	4.12314e-06			DUSP5	7.21478e-06
HIST1H2AA	4.78385e-06			HTRA3	7.36693e-06
C1orf103	4.95766e-06			LTB	7.92625e-06
ZFP37	5.03613e-06			SGK	8.13844e-06
RB1CC1	5.14792e-06			A_23_P256923	8.26865e-06
TRNT1	5.14792e-06			CSF1R	8.56775e-06
ADI1	5.21177e-06			MST150	8.70275e-06
A_23_P30415	5.2431e-06			NELL2	8.84899e-06
MAP2K1IP1	5.29736e-06			SLCO2B1	1.0006e-05
ANXA3	5.30232e-06			A_23_P84679	1.0724e-05
ACPP	5.39817e-06			IER5	1.10651e-05
PDE8B	5.49744e-06			JUNB	1.17663e-05
CPM	5.96117e-06			A2M	1.2284e-05
FLJ21511	6.26673e-06			PHLDA1	1.2284e-05
SGCE	6.61379e-06			LAPTM5	1.23986e-05
TPMT	6.73945e-06			HCK	1.25751e-05
BNIP3	6.79227e-06			RHBDF2	1.39321e-05
DPP4	7.21451e-06			CH25H	1.41199e-05
TLOC1	7.36228e-06			EBI2	1.57438e-05
ALDH6A1	8.33725e-06			GBP2	1.57534e-05
RAB25	8.33725e-06			WNT2	1.60677e-05
ZBTB20	8.33725e-06			CNKSR3	1.6752e-05
ZNF644	8.70275e-06			TNNC1	1.81881e-05
AMD1	8.9381e-06			COL1A1	1.87196e-05
TMTC2	8.9381e-06			JUN	2.03021e-05
GOLGA4	9.03145e-06			ICAM1	2.15323e-05
C4orf33	1.08749e-05			MMD	2.15323e-05
NEK1	1.12743e-05			SLC16A3	2.15323e-05
RFPL1	1.14193e-05			QSCN6	2.1625e-05
GOLGA4	1.15394e-05			FCGR3A	2.16783e-05
UFM1	1.15875e-05			IER3	2.16924e-05
LYRM2	1.16372e-05			HEYL	2.20348e-05
NDUFA5	1.16372e-05			SLC16A3	2.2935e-05
COBLL1	1.16501e-05			AMOTL2	2.40274e-05
TMCO1	1.19314e-05			KCTD12	2.40274e-05
PRAC	1.24095e-05			CCDC88	2.44407e-05
SERPINI1	1.24095e-05			SRGAP2	2.52288e-05
SLC25A37	1.24095e-05			URP2	2.5334e-05
ZNF800	1.28734e-05			FPR1	2.54722e-05
FAM96A	1.32326e-05			PPP1R1A	2.6145e-05
HYLS1	1.34061e-05			PTGER4	2.78556e-05
ATP2C1	1.3591e-05			APBB1IP	2.80529e-05
KLK2	1.37768e-05			PZP	2.80529e-05
LARP7	1.37768e-05			TRBV5-4	2.834e-05
PI4K2B	1.39321e-05			GATA5	2.87878e-05
ZNF684	1.42513e-05			EDIL3	2.97583e-05
RFPL2	1.42793e-05			A_23_P158868	2.99156e-05
SLC44A4	1.57438e-05			SERPINB1	3.15065e-05
PDIA6	1.60677e-05			ACTN2	3.15947e-05
TMEM14A	1.71475e-05			OPTN	3.22698e-05
SELT	1.8113e-05			A_23_P148236	3.31546e-05
LOC51136	1.82779e-05			CRIP1	3.40573e-05
PAQR3	1.85325e-05			THSD1	3.44813e-05
PPAPDC1B	1.94436e-05			HLA-DPA1	3.48505e-05
WBP4	2.03021e-05			GZMK	3.68522e-05
ASPN	2.03951e-05			PITX2	3.70309e-05
A_23_P47546	2.16783e-05			CRTAP	3.82176e-05
CRYM	2.21239e-05			PNMT	3.86426e-05
GLRX2	2.21239e-05			FXYD6	4.16558e-05
CDH26	2.31409e-05			SOCS3	4.17973e-05
CYB561	2.31409e-05			CX3CL1	4.35389e-05
FADS2	2.31409e-05			TMSB10	4.65476e-05
C4orf34	2.3537e-05			TNS1	4.65476e-05
SAR1B	2.36258e-05			CD2	4.70279e-05
C20orf198	2.37359e-05			IGH	4.74044e-05
HLTF	2.39699e-05			HLA-DRB5	4.75024e-05
GOLGA4	2.40274e-05			ARHGAP30	5.34593e-05
RWDD2	2.46197e-05			BTG2	5.54938e-05
CYB5A	2.53656e-05			PLK2	5.58277e-05
F11R	2.53656e-05			TBX2	5.67163e-05
FOXP1	2.54722e-05			PLAC8	6.31894e-05
KIF21A	2.54722e-05			FLJ14154	6.33675e-05
TMPRSS2	2.59974e-05			VAV1	6.33675e-05
CCDC82	2.6145e-05			C8orf4	6.41707e-05
STAT3	2.68146e-05			GON4L	6.41707e-05
OAZ3	2.79827e-05			JMY	6.9892e-05
HNMT	2.80171e-05			RABGAP1L	7.12348e-05
SEC63	2.80529e-05			RPESP	7.24336e-05
N-PAC	2.84113e-05			CHI3L1	7.64295e-05
SENP7	2.97583e-05			MEF2C	7.86035e-05
PAK1IP1	2.99156e-05			NFKBIA	7.98447e-05
ARID4B	3.04879e-05			CST7	7.98727e-05
TMEM135	3.0682e-05			ZNF507	8.24772e-05
AK057704	3.44813e-05			PIM1	8.42526e-05
PPP1R7	3.49129e-05			ANGPTL4	8.64057e-05
CHMP2B	3.50077e-05			BEST1	8.8337e-05
FAM59A	3.62837e-05			IFRG15	8.85405e-05
TBC1D8B	3.64668e-05			SAMHD1	8.92936e-05
LOC552891	3.68835e-05			GBP5	9.04321e-05
CRSP3	3.68934e-05			MGC24103	9.2928e-05
LOC147804	3.69212e-05			STARD8	9.2928e-05
MRPS23	3.70309e-05			DUSP2	9.40625e-05
ARL13B	3.73194e-05			MAFF	9.42655e-05
DEGS1	3.73194e-05			C1orf54	9.62826e-05
BRCC3	3.74324e-05			LY96	9.62826e-05
C1orf149	3.7458e-05			CD83	9.64476e-05
CDC73	3.7458e-05			ARHGDIB	9.81105e-05
HIST1H2AL	3.78064e-05			TPST1	9.83379e-05
MAFB	3.78078e-05			LSP1	0.00010043
RAB2	3.78078e-05			PAPLN	0.00010043
NECAP1	3.86426e-05			PTGS1	0.000102012
HIST1H2BM	4.09446e-05			TBX4	0.000103293
BZW1	4.10371e-05			ESRRA	0.000103574
LOC399761	4.16041e-05			IGSF6	0.000106273
DHRS7	4.20952e-05			ZNF179	0.000111994
SCP2	4.22484e-05			CDKN1A	0.000112193
SEC61G	4.23827e-05			MPP3	0.000112631
ZNF658	4.34007e-05			A_23_P57836	0.000127292
GGT6	4.35389e-05			HSD17B11	0.000128551
ARL5A	4.49179e-05			SLC43A3	0.000128551
CLDN8	4.49453e-05			MAP6	0.000129104
ITPR2	4.66604e-05			IGHD	0.000129463
COPG	4.95613e-05			EIF4EBP1	0.000130012
BCCIP	5.06319e-05			SPP1	0.000130012
ADSS	5.17025e-05			KAZALD1	0.000131812
FDFT1	5.17205e-05			MRAS	0.000131812
BTAF1	5.21719e-05			ROR1	0.000131812
CBFA2T2	5.28576e-05			SLFN11	0.000131812
FES	5.34593e-05			THC2344956	0.000131812
RGS17	5.46694e-05			SYNPO2L	0.00013317
PDE9A	5.47445e-05			MLPH	0.000133772
SEPHS2	5.54938e-05			C1R	0.000135312
C14orf112	5.58277e-05			CEBPD	0.000135312
TMEM14C	5.58593e-05			CXCL13	0.00014179
VPS26A	5.67163e-05			F10	0.000141922
SYBL1	5.97704e-05			CA3	0.000142655
ZNF137	6.08243e-05			C1orf165	0.000146006
SFRS2B	6.10554e-05			FCER2	0.000147384
ACOXL	6.12822e-05			SMOX	0.000147384
FXYD3	6.31894e-05			AREG	0.000149626
LOC125893	6.33675e-05			TRAF3IP3	0.000149626
KIAA0423	6.56149e-05			A_23_P136023	0.00015289
ARFGAP3	6.67588e-05			SULF2	0.000153283
C11orf54	6.68742e-05			CRIP1	0.00015437
LARP7	6.76315e-05			FNBP4	0.00015437
CCNC	6.87522e-05			RASSF2	0.00015437
LOC202459	6.91625e-05			CCND2	0.000158527
DAAM1	6.97865e-05			C1R	0.00015901
EHHADH	6.97865e-05			CCL19	0.00015952
NFIB	6.97865e-05			IFI30	0.000163
SASH1	6.97865e-05			MAL	0.000164856
SACM1L	7.11019e-05			SSH1	0.000170912
TTRAP	7.11019e-05			DZIP1L	0.000171656
POLB	7.11757e-05			PLCD4	0.000171656
MAP4K3	7.65886e-05			ALDH3A1	0.00017529
FAM18B	7.76136e-05			PTPRC	0.000180194
SERP1	7.76136e-05			MYO7A	0.000182707
DC2	7.83579e-05			EDG1	0.000185292
SOAT1	7.83877e-05			SLC16A2	0.000194081
ARHGAP5	7.86652e-05			TIMP3	0.000194445
RAB18	7.88715e-05			GCNT3	0.000196834
KLHL2	7.9218e-05			FRZB	0.00019896
UPF2	8.0157e-05			EIF4B	0.000201085
HIST2H4A	8.01828e-05			MMP19	0.000202491
SLC33A1	8.01828e-05			CD8A	0.000208847
SCGB2A1	8.32666e-05			CXCL9	0.000215041
ARF4	8.48326e-05			HLF	0.000228716
EXPH5	8.52611e-05			UHRF1	0.000233866
GUCY1A3	8.61723e-05			ENST00000371207	0.000240773
CUL5	8.77563e-05			TEAD4	0.000242619
RICS	8.77563e-05			AVPI1	0.000243769
SUHW4	8.77563e-05			IL17D	0.00024983
MYEF2	8.87699e-05			RSNL2	0.000253893
ANXA1	8.95034e-05			IL1B	0.000259451
DKFZp564K142	9.04321e-05			CXCL2	0.000263328
NDFIP1	9.12641e-05			IL1RL1	0.000266388
RHOBTB3	9.14796e-05			TMEM51	0.000269939
TBC1D9	9.20353e-05			STAC	0.00027157
UNC50	9.27318e-05			GLI2	0.000274644
DPYS	9.2902e-05			CAND2	0.000277143
CAPS2	9.30182e-05			CARD9	0.000277143
MPHOSPH10	9.40625e-05			CLIC6	0.000277143
STAG2	9.40625e-05			C6orf125	0.000290736
TMEM79	9.42655e-05			CAPN2	0.000293364
ABHD3	9.62826e-05			APOL3	0.000300776
HIST1H4F	9.62826e-05			TMEM37	0.000302517
CEP350	9.64476e-05			KLF2	0.000305786
UNC13B	9.66926e-05			ELK2P1	0.000307379
ABCC1	9.7947e-05			LGR6	0.000313353
MPN2	9.9415e-05			TOM1	0.000315395
NCOA4	0.000100227			CRTAC1	0.00031634
ABCA8	0.00010043			BIRC3	0.000319792
NAG8	0.000102082			ITGA1	0.000320975
TOP1	0.000102214			PTEN	0.000320975
HIST3H2BB	0.000103441			PLTP	0.000324524
CYP39A1	0.000106273			TGFBI	0.000331694
H2BFS	0.000106273			ITGAL	0.000339612
EAF2	0.000106292			EIF4EBP2	0.000345771
EPHX2	0.000108085			MARVELD1	0.000350486
PIGX	0.000110232			CACNA2D3	0.000351334
CNGA1	0.000111284			PDGFC	0.000353023
ZNF681	0.000112473			TRIB1	0.000358168
BCAP29	0.000114006			LRRC2	0.000358933
GLUD1	0.000114057			VASN	0.000359243
TUSC3	0.000114057			TNFAIP2	0.000361231
FOXA1	0.000114454			SNF1LK	0.000369722
SPCS2	0.000115399			BMPER	0.000372711
SCP2	0.000119345			PTPRC	0.000375122
ZNF24	0.000122228			KIF26B	0.000378602
MLLT10	0.000123139			MYOM2	0.000391499
FNBP1L	0.000123786			KIAA0408	0.000395528
GALNT12	0.000123786			ACOX2	0.000409684
P2RY1	0.000123786			KIAA0922	0.000416774
PVRL3	0.000123786			C3	0.000444049
NRXN3	0.000125265			NAV2	0.000444831
CALD1	0.00012596			TNFRSF25	0.000453882
GPC1	0.00012596			FOXF2	0.000454325
TRPM7	0.00012596			PRKCB1	0.000473519
SPCS1	0.00012626			CUGBP2	0.000475368
SPINT2	0.000126905			THC2376418	0.00047875
KLF5	0.000128149			CCR7	0.000480533
TM9SF2	0.000128551			EPHA2	0.000486227
FLJ20054	0.000129104			PFKFB3	0.000486505
TBL1XR1	0.000131609			GRB10	0.000498914
HMGN1	0.000131812			TNNI2	0.00049956
CRLS1	0.000132293			PDK4	0.000508592
IPO7	0.000133772			RAB43	0.000508592
TNFSF10	0.000135312			CLEC2B	0.00051118
DIP13B	0.000135919			TBL1X	0.000513546
HIST2H2BE	0.000140555			MYC	0.000516005
TMSL8	0.000140555			NNMT	0.000518181
SNX25	0.000142294			SLC9A6	0.000524501
CECR6	0.000143329			F7	0.000532057
A_23_P215856	0.000146006			FAM84B	0.000532057
HNRPF	0.000146183			MCL1	0.000548075
PERP	0.00014696			ADRA2A	0.00055563
HSPA4L	0.000149626			CISH	0.000574443
ZNF613	0.000149626			FCGR1A	0.000576237
ZHX1	0.000150111			PEX14	0.000586715
TXNDC12	0.0001513			SIRPA	0.000594261
EHF	0.00015289			ITGAX	0.0005945
BASP1	0.000153283			GADD45B	0.000596702
CYorf15B	0.00015437			IGSF10	0.000597746
PIK3CA	0.00015437			DYRK3	0.000616099
XPNPEP1	0.000155345			BMP5	0.000650277
ANKRD22	0.000155566			PDGFRB	0.000675307
C20orf54	0.00015635			GPR4	0.000677469
HIST1H4H	0.00015635			GNAZ	0.000677528
EMB	0.000157637			TRAF5	0.000686059
NPDC1	0.000158527			PLCD4	0.000696969
C20orf133	0.000159353			KCTD10	0.000698396
ERBB2IP	0.000159569			CHN1	0.000712315
ASXL2	0.000161379			HES1	0.000714111
ZNF148	0.000162816			IPO11	0.000717985
HIST1H2BN	0.000169426			CPVL	0.000752363
ITM2B	0.000169426			TNNC2	0.000753387
LIMA1	0.000171656			COL13A1	0.00076523
SYPL1	0.000171656			THBD	0.000768443
DSG2	0.000174344			RAMP1	0.00077619
FAT	0.000175702			MMP7	0.000803449
KPNA3	0.000180067			C15orf5	0.000803521
PERP	0.000180194			NFKBIL1	0.000828103
IQGAP2	0.000182131			IGHA1	0.000833659
GCAT	0.000182236			KRT23	0.000839321
PAIP2	0.000185228			KCNJ8	0.000840551
PDPK1	0.000192388			RECK	0.000846763
BCAP29	0.00019277			CDH10	0.000868057
CCNG2	0.000195291			BDNF	0.00087207
EGF	0.000195932			MEI1	0.000873238
SEMA3C	0.000199558			TRPC4	0.00088409
LARP1	0.000202491			RGS16	0.000911193
CHMP4C	0.000203437			NDN	0.000911649
KRR1	0.000203796			PICK1	0.000917046
RNF13	0.000204258			MLC1	0.00091911
ABCE1	0.000207792			PIM3	0.00091911
ZNF429	0.000208484			ETS2	0.000931135
CD38	0.000212263			GFPT2	0.000937975
ZMYM6	0.000212623			HS3ST2	0.000939855
ZNF594	0.000213918			ITGA5	0.000947694
GMPR	0.000227804			APOBEC3B	0.000964642
FADS1	0.000231253			RBP4	0.000967095
KIAA0310	0.000234081			RBPMS2	0.000967095
USP33	0.000234081			PDPN	0.00104433
C14orf24	0.00023614			CD247	0.00104581
ATP6V1D	0.000237949			CKM	0.00104868
ACAD8	0.000238427			NCAPG	0.0010853
SULT2B1	0.000238427			LAPTM4B	0.00112639
CXorf26	0.000239488			BATF	0.00112972
LCORL	0.000240498			ZNF467	0.00112972
ATP2B1	0.000245339			GALNT13	0.00113294
STXBP2	0.000246559			DSCR1	0.0011398
SCGB2A1	0.000247531			FLJ22662	0.00114248
CEP290	0.000251495			C5AR1	0.00117274
CCNT2	0.000255358			PREX1	0.00118665
TROVE2	0.000256352			PJA1	0.00118883
A_23_P159631	0.000257754			C3orf18	0.00119968
PHLDA2	0.000259116			GZMA	0.00120089
TLE2	0.000264263			UBD	0.00121072
ARHGAP6	0.000267594			A_23_P72169	0.00121568
MANSC1	0.000269939			CASKIN2	0.00121568
TMEM168	0.00027157			SGCA	0.00122093
SLC39A10	0.000276211			HSPA6	0.00122466
MSMB	0.000281371			GPX2	0.00123396
MGST3	0.000285783			LARGE	0.0012731
RFPL3	0.00028639			CLIPR-59	0.00128215
FLJ11996	0.000288657			DBC1	0.00131226
ZCCHC6	0.000288657			ANKRD44	0.00131483
DSCR1L2	0.000293232			MGC20983	0.00131967
HIAT1	0.000302055			COL16A1	0.00133486
RPL7L1	0.000307333			SPEG	0.00133498
SLC2A5	0.000307379			OLFML3	0.00144
MAF	0.000323816			C17orf60	0.00145704
TOPORS	0.000324524			HS3ST3A1	0.00148461
FBXO9	0.0003368			CHRDL2	0.00150303
HIST1H2BD	0.000340095			A_23_P402036	0.00150654
A_23_P28743	0.00034043			RUNX3	0.00150654
XPOT	0.00034043			CEBPB	0.00152719
ATP2C2	0.000340488			CEBPB	0.00153546
ZNF271	0.000341549			LOXL1	0.001537
CMTM6	0.000345029			HSD11B1	0.00154522
NLGN1	0.000347212			NFIL3	0.00154782
SRP9	0.000347212			SYNE1	0.00156376
TLOC1	0.000347212			SLC24A3	0.00159167
SYT17	0.000348138			MAP3K12	0.00160794
TUBB2C	0.000348716			CX3CR1	0.00160921
A_23_P15226	0.000350486			EDG2	0.00163986
PART1	0.000350486			TMEM132A	0.00164546
C10orf58	0.000367152			CNR1	0.00165493
TNRC6B	0.000367152			TMEM132C	0.00167902
RNPEP	0.00036961			PLCE1	0.00168211
CMAS	0.000373491			FOXJ1	0.0016991
CALM1	0.000374298			MID1IP1	0.0016991
ZNF91	0.000380634			COL6A2	0.00171301
AXIN2	0.000385031			APOE	0.00171733
GOLGB1	0.000398825			RHOJ	0.00172894
PEX3	0.000410313			SLC38A2	0.00173094
VBP1	0.000410313			ENAH	0.00174589
MTDH	0.000416183			FZD7	0.00179593
CDH1	0.00041621			RAI2	0.00179593
CYCS	0.000423019			CHST6	0.00180722
SCARB2	0.000435471			KLRB1	0.00181724
UBE2Q2	0.000435471			C5orf4	0.00182849
LITAF	0.000438441			FAM107A	0.00182849
GNG4	0.000444049			FBLN1	0.00187278
HIST1H2BJ	0.000444049			COL4A2	0.00188305
SFRP1	0.000451533			FHOD3	0.00196249
AP1B1	0.000451588			NKD1	0.00196821
RXRA	0.000454116			MPP1	0.0019693
RAC1	0.000455919			RUNX1	0.0019693
C2orf30	0.000458711			NID2	0.00200919
THC2303960	0.00046222			FBN1	0.00201419
ZNF430	0.000465932			LOC203547	0.00201502
ZNF573	0.000467306			CCDC50	0.00201788
DDT	0.000473519			MBP	0.00202574
CIB4	0.000475368			RAB40A	0.00204022
GSTT1	0.000475368			ENST00000383048	0.00204062
EBP	0.000480533			ENST00000374279	0.00205839
ZNF43	0.000488506			MST4	0.00205976
C1orf34	0.000490253			DNAJC14	0.00206392
ZNF675	0.000491231			KLF10	0.00207283
HIST1H2BC	0.000492654			WISP2	0.00207283
CLMN	0.000493752			FOSL2	0.00209643
GJE1	0.000508592			TSPAN3	0.0020987
PDIA3	0.000508592			BCL6	0.00211951
PTPLA	0.000508592			EML1	0.00213539
STEAP2	0.000508592			HLA-DPB1	0.00213771
WWC1	0.000508592			DCAL1	0.00215902
ZNF160	0.000508592			EMP1	0.00216698
TBRG1	0.000511615			MSN	0.00221085
CYP1B1	0.000513225			BICD2	0.0022148
KRCC1	0.000525789			PTGER2	0.00222862
HIPK2	0.000525967			TMEM130	0.002243
C1D	0.000526009			OSR2	0.00224657
BAIAP2L1	0.000529879			PRRX2	0.00226234
ADAM9	0.000535806			C20orf175	0.00229055
KLK4	0.000535806			BMP7	0.00229604
ZNF267	0.000535806			G0S2	0.00230862
ACAT2	0.000535966			ISCU	0.00232557
C8orf40	0.000535966			CXCL1	0.00233061
C9orf19	0.000535966			GNAL	0.00234698
COIL	0.000535966			GEM	0.0023667
GDEP	0.000535966			GFOD1	0.0023835
HOXA5	0.000535966			SPINK2	0.00238378
CPNE4	0.000537554			ASB5	0.00238695
C20orf177	0.000541152			SPAG5	0.00241819
PPAP2A	0.000554538			COL15A1	0.00243355
CCK	0.000563539			NLRP1	0.00243355
PRDX3	0.000563539			CD28	0.00244364
BRWD1	0.000570338			EVI5	0.00244364
PDE8A	0.000576481			IRF2BP2	0.00245539
LOC388335	0.000578915			GIMAP8	0.00246737
PIK3CB	0.000578915			CHI3L2	0.00251958
RNASE4	0.000586715			NEDD9	0.00252481
CRYL1	0.000587686			KLF9	0.00256176
SGK3	0.000589348			CCDC107	0.00256795
DNM1L	0.000592925			HSPB7	0.00257504
IGF2R	0.000592925			DEFA3	0.00259783
PPARBP	0.000594261			ANKRD35	0.00259829
PNRC2	0.0005945			PCSK5	0.00260962
ARHGAP6	0.000595608			DACT3	0.00261328
LRP11	0.000596233			PAGE4	0.00264218
SNCA	0.000596233			BTG3	0.00266571
CP110	0.000608649			ADAMTS9	0.00267087
DYNC1LI2	0.000610046			KCNJ15	0.00267234
NAG8	0.000615209			GPX7	0.00269521
RAB1A	0.000618504			HEPH	0.00269521
ENST00000360178	0.000621376			GLRB	0.00273739
RECQL4	0.000631944			PIM2	0.00274485
ECT2	0.000633967			MOXD1	0.00281786
PLCB4	0.000637391			CCL18	0.00283231
SFRS11	0.000644137			MFAP4	0.00283231
PLP1	0.000646479			ADORA2B	0.00283399
C11orf75	0.00065129			GRK5	0.00288757
ADD3	0.000654297			ASB2	0.00290625
KIAA0738	0.000657133			EDNRB	0.00290625
LINS1	0.000657189			SYNE1	0.00290739
ZFP64	0.000666165			FGFR1	0.00291824
NKX3-1	0.000667785			RRN3	0.00291824
ARF4	0.000683268			NRAP	0.00294231
TCEA3	0.000691575			PCOLCE2	0.00294703
PLEKHH1	0.000695309			GLIS1	0.00297426
PPARA	0.000703578			GIMAP1	0.00297867
NUDT15	0.00070495			RGS2	0.0030074
USP13	0.000712066			OCA2	0.00306915
MTF2	0.000712315			COL1A2	0.00311716
NR2E3	0.000712315			LAMA4	0.00312912
IGF1R	0.00073392			H19	0.00314935
TES	0.00073483			IRF8	0.00317499
NANS	0.0007382			PTRF	0.00320724
NEFH	0.000754463			ST8SIA1	0.00322442
PSMD11	0.000754463			VWF	0.00322442
AXIN2	0.000768443			IL4I1	0.00324113
DB519437	0.000768443			C1QTNF7	0.00326477
HGD	0.000768443			FLJ11151	0.00326994
GLO1	0.000769365			TBL1Y	0.00329137
DBI	0.000777016			SULF1	0.00333498
FLJ20628	0.000795564			ZCCHC2	0.00333574
NFIA	0.000797765			IBRDC2	0.00338285
LRRC19	0.0008028			PCDH11Y	0.00338285
DKFZP564O0523	0.000818668			GATM	0.00343144
NT5C2	0.000820204			PGAP1	0.00343335
TARBP1	0.000829949			SERPINA5	0.00345636
PSMD10	0.00083204			LIMK1	0.00345794
ZNF781	0.00083204			MMP23B	0.00348276
BLZF1	0.000833484			CD44	0.00353178
TAX1BP1	0.000836512			GALNTL2	0.00353178
MAT2B	0.000848089			RBM24	0.00353178
OMD	0.000848179			NUDT10	0.00353817
UAP1	0.000850545			STATH	0.00355641
SFRS5	0.000850716			MAP2	0.00359933
LOC728276	0.000862454			LOC285878	0.00362887
TMC4	0.000876958			SYNPO	0.00363606
C17orf61	0.00088409			HEY1	0.00364312
FLJ25791	0.00089374			CCR2	0.00374325
SLC37A1	0.000900662			ITGB1BP2	0.00379163
CCK	0.000903113			ARMC4	0.00380355
ARHGEF12	0.000910815			C14orf151	0.00389777
PPIB	0.000910815			NBEA	0.00390858
HOXB13	0.000926343			ASB9	0.00392335
ANKRD18B	0.000929253			TMEM100	0.00399629
CANT1	0.000930684			THC2410866	0.00400587
CYP51A1	0.000942145			TSLP	0.00400587
ZBTB38	0.000955665			C12orf46	0.00401755
FNDC4	0.000964771			UBE1L	0.0040673
SCPEP1	0.000967095			TMLHE	0.00409351
RGPD5	0.000979294			EDG7	0.00412636
MAP3K2	0.00098214			IFLTD1	0.00412825
POLK	0.00098214			TAP1	0.00412825
SCGB1D2	0.000982777			SSPN	0.00416094
SOX2	0.000984949			PLXNA2	0.00418755
SREBF2	0.000986846			RASD1	0.00435469
RFXAP	0.000991597			SCG5	0.0044452
C1orf63	0.000996957			ST6GALNAC6	0.00456596
DA844431	0.00100251			S100P	0.00458051
FBXL3	0.0010184			WFDC1	0.00459659
NCKAP1	0.00102197			MGP	0.00460894
MGST1	0.00102688			TNFRSF21	0.0046134
KIAA1324	0.0010276			THBS2	0.0046158
SEC11C	0.00103461			IGF2	0.00464284
ZNF83	0.00104479			MDK	0.00464471
ZNF492	0.001052			ENST00000246069	0.00464821
EIF4G1	0.00105308			CASP2	0.00466521
P4HB	0.0010575			RBP1	0.00466809
OSBP	0.00106312			KIAA1303	0.00470007
TUG1	0.0010853			EEF1A2	0.00470115
A_23_P64184	0.0010944			PDGFRA	0.00472162
MOAP1	0.00109963			A_23_P158524	0.0047264
BRP44	0.00110231			UPK1B	0.00475286
SPATA2	0.00111581			SPARC	0.00477953
CD164	0.0011166			TTN	0.00477953
TP53INP1	0.00113444			CFH	0.00485034
LTB4DH	0.0011548			PCDHB10	0.00485375
THC2436602	0.00118064			CERK	0.00485632
CREB1	0.00118883			LAYN	0.00485991
ARG2	0.00119719			FAM43A	0.00486984
RAB23	0.00119719			TSPAN33	0.00489978
CLOCK	0.00120056			ZNF31	0.00493384
MBOAT5	0.00120375			CFHR1	0.00496012
THC2340230	0.00120383			ECGF1	0.0049822
C1orf116	0.00120806			NTRK1	0.00501388
C3orf57	0.00120823			CHGB	0.00520486
YWHAQ	0.00121555			CACNA2D3	0.0052453
C2orf43	0.00121568			KIAA0125	0.00528232
CLUL1	0.00121568			APOL1	0.00531727
IFT57	0.00121568			COL18A1	0.00531727
CGN	0.00121711			MYH2	0.00531727
SH3YL1	0.00121711			PECAM1	0.00531727
HIST3H3	0.00121886			SCG5	0.0053821
C21orf100	0.00123324			BTN3A2	0.00542256
IGL@	0.00123396			TMEM158	0.00549106
TMEM141	0.00123468			GP1BB	0.00550098
VEZF1	0.00123702			SMR3B	0.00553259
TOPBP1	0.00124122			AMPD1	0.00562118
ACADM	0.00125309			MYH6	0.00563134
SCGB1D1	0.00125735			NRP2	0.00563246
AQP3	0.00126569			FGF13	0.00565029
CNTN4	0.00128526			INPP5A	0.00566069
ZNF588	0.00128526			NRP2	0.00570606
ZNF44	0.00129657			SSX2IP	0.00570606
NBEA	0.00130594			PPIL6	0.00582087
RBL2	0.00130594			SLC19A2	0.00582087
SCNN1A	0.00130735			EPHA3	0.00585081
ABP1	0.00131477			IL26	0.00585081
EPB41L5	0.00131477			LRP8	0.00588193
GABARAPL1	0.00131477			PPA1	0.00590753
ZMYND11	0.00131506			NFE2L3	0.00591745
GABARAP	0.00131781			LAIR2	0.00593846
CENPC1	0.001319			TTC7B	0.00597865
PRDX1	0.0013246			TUBB6	0.00605885
RSPRY1	0.00133083			ATP1A2	0.00606199
KIDINS220	0.00133486			LMO3	0.00619218
WRB	0.00134268			SALF	0.00627711
WDFY1	0.00136134			DSTN	0.00632061
HSD17B3	0.0013634			GSR	0.00634579
PPP1CA	0.0013774			IL6	0.00637309
DIAPH2	0.00138251			SNX7	0.00639438
DDR1	0.00139052			VSSW1971	0.00656965
LOC152485	0.0014118			SNRP70	0.0065902
SFRS2	0.00141754			INPP5D	0.00663229
SLC16A9	0.00141754			SAA1	0.00663828
CD46	0.00144646			FLRT2	0.00666464
PPIL4	0.00146152			C19orf7	0.00666776
ZNF117	0.00146152			CXCL1	0.00666776
HNRPR	0.00147632			CADPS	0.00672223
DCXR	0.0014787			CCDC80	0.00682612
CTBP2	0.00148436			STX7	0.00688665
HSP90AA1	0.00151162			LOC441282	0.00693017
SLC35A1	0.00151578			GRIK1	0.00700039
POL	0.00151763			KLF6	0.00700039
PRDX4	0.00152719			COX7A1	0.00702532
SDHD	0.00152719			JOSD1	0.00705675
BARHL2	0.001537			TMEM140	0.00707829
RBM7	0.00154043			GRASP	0.00709425
RTN4	0.00154713			SOX5	0.0071134
ZNF302	0.00155197			PDPN	0.00712833
C6orf194	0.00157842			SH2D1A	0.00724175
PART1	0.00159156			LRRC17	0.00733913
FER1L3	0.00160703			KCNH2	0.00735081
DYNC1LI2	0.00161797			MAPK10	0.00748385
RASSF6	0.00163553			A_23_P72252	0.00752209
SFRS15	0.00163553			FAM20A	0.00758953
EIF1AX	0.00163986			ZNF536	0.00761815
MTDH	0.00165493			HMCN1	0.00766476
ATP6V1A2	0.00166056			TMTC1	0.00766476
SLC35A5	0.00167698			LGALS1	0.00773028
ANKRD11	0.0016991			LY75	0.00775345
PTCHD1	0.0016991			GPM6A	0.00779781
THC2405514	0.0016991			HDC	0.00793087
ZNF649	0.0016991			SCGB1A1	0.00793195
TSPAN1	0.00170652			ARHGAP10	0.00796214
G3BP2	0.00171301			CD40	0.00798412
SYAP1	0.00171884			TFE3	0.00801191
GNB1	0.00174589			OAS3	0.00806042
RBBP6	0.0017714			SOD2	0.00824441
THSD4	0.00177617			TNFAIP8L2	0.00824441
GMPPB	0.00178572			SAMSN1	0.00828716
LOC441294	0.00181623			RHOU	0.00829855
SLC2A11	0.00182422			S100A6	0.00838346
SET	0.00183378			ELF3	0.00847741
FOLH1	0.00184699			PCDHB2	0.00856564
WHSC1L1	0.00185833			C10orf56	0.00861812
LOC124220	0.00186618			COL4A6	0.00861812
TMBIM1	0.00188996			GADD45A	0.00861812
PVRL3	0.00192674			MYOM3	0.00862808
C1orf116	0.0019362			RAB17	0.00869912
MGC5139	0.00195538			CPXM2	0.00870157
H3F3A	0.00196249			C20orf19	0.00871565
SYNJ2BP	0.00196249			EPOR	0.00872377
NEK7	0.0019632			PDE4B	0.00872377
TMEM66	0.0019632			IRF5	0.00872645
ATP1A3	0.0019693			SPOCK3	0.0087676
FBXO25	0.0019693			FCRL2	0.00882454
SLC16A5	0.0019693			DKK3	0.00890897
C10orf116	0.00197132			LGALS2	0.00890897
CBWD2	0.00197698			LOC283588	0.00890897
PFDN6	0.00200582			KRT17	0.00902004
HIST1H3A	0.00204062			A_23_P159558	0.00910472
SC4MOL	0.00207633			LINCR	0.00911758
CLGN	0.00208127			TPSAB1	0.00914266
CES2	0.00208639			ADH1C	0.00914568
TRPV6	0.0020987			KIT	0.00921561
CRK	0.00210785			C1S	0.00924474
PCMT1	0.00210785			LTBP4	0.00927196
NBPF14	0.00213539			LCN2	0.0093168
TRIM2	0.00213539			SIN3B	0.00931741
DA234975	0.00215119			SMOC2	0.00943489
NFXL1	0.00215902			MEIS2	0.00955268
SLMAP	0.00219799			NAIP	0.00958128
CREB3L4	0.00220139			ISG20	0.00958456
SH3BP4	0.0022148			RPRM	0.00962514
PDE7A	0.00222941			LTBP2	0.00969628
SS18L2	0.00222941			CCDC85B	0.00975347
SLC15A2	0.00225924			CXYorf3	0.00977723
HIST1H2AB	0.00227169			ITIH5	0.00985356
SORBS2	0.00228845			BXDC1	0.00990887
HIST1H2AL	0.00229055			JOSD3	0.00990887
PDIA4	0.00229621			CFLAR	0.0101481
DHX15	0.00230129			COL6A1	0.0102167
SLC22A10	0.00230738			EFEMP1	0.0102462
A_23_P15440	0.00232019			HCFC1R1	0.010285
PTPRF	0.00233549			C2orf32	0.0103648
ANPEP	0.00235543			PTPRC	0.0103948
RHPN1	0.00238695			CCDC48	0.0105439
ChGn	0.00239339			MS4A6A	0.0105748
MGC40405	0.0023934			BTN2A1	0.0106657
LOC152485	0.00239387			AOC3	0.0107232
SNTB2	0.00244652			C1orf64	0.0107487
CCNI	0.00244854			HLA-DQB1	0.0107535
KCNN2	0.00246737			ACTL6B	0.0109086
WSB1	0.00246737			IGL@	0.0109086
BARD1	0.0024944			IL1RN	0.0109926
ZNF75A	0.0024944			MAN2A2	0.0109968
ZNF545	0.00250389			DHRS2	0.0110924
NUPL2	0.00252894			PBX4	0.0110982
HIST1H3F	0.00256984			A_23_P366468	0.0111316
ATP6V0E1	0.00257316			A_23_P84695	0.0111612
EIF2AK4	0.00257316			TMPRSS4	0.011304
ZNF426	0.00257818			AATK	0.0114702
CANX	0.00263146			CRYGD	0.0114702
PLOD2	0.00264457			A_23_P83760	0.0115375
ANKH	0.00267087			COL3A1	0.0115444
SUMO2	0.00267737			SERPING1	0.0115444
ACAT2	0.00269273			SFXN4	0.0115863
HIST1H3E	0.00273489			ARL2BP	0.0116463
BF758462	0.0027718			CHRM3	0.0116463
NEK11	0.00279783			INDO	0.0117328
FLJ38482	0.00280593			MX1	0.0118318
SPOP	0.00281786			PLA2G4A	0.0118399
UNC5D	0.0028194			S100A8	0.0118741
C7orf13	0.00282344			RGS10	0.011878
HIST1H3E	0.00282904			INPP4B	0.0119091
HERPUD1	0.00283081			ASPA	0.0119361
BRD2	0.00283231			SDK1	0.0119434
MME	0.00283231			FAS	0.0121705
SCOC	0.00283691			CTSB	0.0122214
SS18	0.00285729			CTTNBP2	0.0122229
ARHGAP29	0.00285826			ESM1	0.0122396
DNAJA4	0.00289794			GALNAC4S-6ST	0.0122889
MYST3	0.00290625			F13A1	0.0123699
SPDEF	0.00290625			PCDHB5	0.0123901
CRLS1	0.00291824			INPP1	0.0124573
ABCC4	0.00293752			CGNL1	0.0124894
KRAS	0.00293919			FAM83D	0.0124977
NADK	0.00293919			TGFBR2	0.0124977
PPP2CB	0.00293919			ATP1B1	0.0125802
HIST1H2AK	0.00297403			ACAA2	0.0126961
NUDT4	0.00297751			FRZB	0.012731
ZNF22	0.00297751			ENST00000308465	0.012793
MTRF1L	0.00299463			COL14A1	0.0128961
SUOX	0.00299463			RBMS2	0.0128961
AAMP	0.0030074			TNS4	0.0129021
GPIAP1	0.00303318			LEPREL2	0.0129308
HIST1H2AG	0.00303318			HCP5	0.0129388
MLL3	0.00303944			KLHL22	0.0129432
CCDC100	0.00304643			RSPO1	0.0129731
KIAA1212	0.00304643			KLRD1	0.0131063
NPY	0.00304903			THC2314039	0.0131421
ZNF334	0.0030646			MAN1B1	0.0132869
RTN1	0.00307774			PRO0132	0.013303
PSAT1	0.00309888			COL10A1	0.0133435
CDC40	0.00310978			SLITRK6	0.0133779
COMT	0.00311497			CTGF	0.0135585
SYCP2	0.00312912			TNNT1	0.0135749
ZNF85	0.00314935			CCL2	0.0136285
PGM3	0.00320724			S100A3	0.0136667
CROT	0.00322119			PTPLAD2	0.0137386
SNX1	0.00324438			LRRC2	0.0137777
ZNF486	0.00325248			JAKMIP2	0.0139191
HIST1H3J	0.00327668			CRYAB	0.0139676
BRWD2	0.00328982			STMN2	0.0140575
PJA2	0.00332961			LRFN5	0.0141124
BUB3	0.00334539			PROCR	0.0141124
RRAGC	0.00334903			MYH1	0.014136
SLC5A8	0.00334903			ZNF319	0.0141998
GOLPH3	0.00343516			A_23_P122323	0.014392
HIST1H2BK	0.0034353			NEIL3	0.014505
PHGDH	0.00345778			AEBP1	0.0146404
ANP32C	0.00346227			FLJ13236	0.0146404
KIAA1012	0.00346227			TACC3	0.0146404
HIATL1	0.00348332			RPL22L1	0.0146714
IL9	0.00350089			FBLN5	0.0146856
SRP72	0.00356338			LBR	0.0147434
SLC5A8	0.00359084			SCHIP1	0.0148428
EIF3S10	0.0036176			TMEM142C	0.0149381
CAPZA2	0.00370847			A_23_P204225	0.0149605
GSTA3	0.00373914			STX6	0.015075
KL	0.00374			C4orf18	0.0151462
SEC24D	0.00378964			FEZ1	0.0151462
EPB41L4B	0.00379945			RAG1	0.015229
CASP6	0.00383075			MYH7	0.015237
ASTN2	0.00387683			ENAH	0.0152461
TARP	0.00387683			SLC1A1	0.0152461
RCN2	0.00388131			MYH4	0.0153459
C1orf115	0.00395649			FST	0.0154788
CHAC2	0.00398793			C10orf79	0.0155072
FBXO30	0.00400442			RIMS3	0.0155991
EXOC1	0.00401891			MAP3K8	0.0156265
MAP3K2	0.00402324			A_23_P135837	0.0158968
DHRS7C	0.00402603			DUSP26	0.0158968
ANKRD20A2	0.00402993			TSNAXIP1	0.0158968
P2RY5	0.00404094			FGD4	0.0159517
SFRS5	0.00404094			CCDC8	0.0159624
ZNF397	0.00404094			TPM2	0.016029
ROCK2	0.0040673			SLC12A4	0.0160637
HIPK2	0.00416165			BICD2	0.0160649
MYLIP	0.00422349			CFI	0.0162543
GREB1	0.0042373			ZNF768	0.0164141
FBXL5	0.00428967			CFD	0.0164422
SPAG7	0.00428967			WNT5A	0.0164888
ZFAND6	0.00430677			UBE2E3	0.0165055
PSMB2	0.00431265			LOC493869	0.0165251
A_23_P125301	0.00433173			KCNK17	0.0171095
CCDC132	0.00434912			CDO1	0.0171135
BAT2D1	0.00439186			NR4A3	0.01715
CPLX3	0.00443107			A_23_P124264	0.0172686
TOM1L1	0.00443117			S100A4	0.0172686
A_23_P120644	0.00447151			CLTB	0.017311
CYP2C8	0.00447683			TIPARP	0.017311
VGLL3	0.00449369			S100A9	0.0173578
C10orf104	0.00458051			ABCC5	0.0173847
HMBOX1	0.00458051			AMACR	0.0174502
UBXD2	0.00458051			KNTC2	0.0175885
ZNF493	0.00458051			NR4A3	0.0175885
FLJ12993	0.00459659			TGM2	0.0176112
A_23_P165819	0.00463434			OR52N1	0.0176298
ESR1	0.00464284			PRPH2	0.0176298
PRKCI	0.00464284			TXLNB	0.0177443
ADH5	0.00464471			PNRC1	0.0177921
CRK	0.00464821			GPR65	0.0182929
RAB28	0.00464821			CLIC6	0.0183122
SCML1	0.00466521			TIMP1	0.0183122
PRND	0.00467085			RCC1	0.0184367
KIAA1383	0.00468256			A_23_P39494	0.0185385
SIX1	0.00469385			CXCL3	0.0185877
TNFSF5IP1	0.00470007			SAA2	0.0186029
NR2F2	0.00472594			C3orf63	0.0186436
ZNF654	0.0047381			DDX58	0.0186697
ZNF791	0.00476487			KCNJ16	0.0186697
SLC35F2	0.00478901			FRY	0.0187866
HIST1H2AJ	0.00485375			MGC4655	0.018797
A_23_P115902	0.00485632			REPS2	0.0188434
ATAD4	0.00490959			JPH2	0.0188986
ADH5	0.00492919			GNG11	0.0189753
TCF7L2	0.00496465			FLNC	0.0190305
HIST1H2AH	0.00498106			LAMB2	0.0191649
ZNF578	0.00510826			ZNF533	0.0191893
FOSL1	0.0051772			C2orf40	0.0195167
HIST1H2BL	0.00520486			ART5	0.0195195
HOOK3	0.0052453			DNAJB2	0.019543
HIST1H2BF	0.00525421			PDE5A	0.0195869
FAM45B	0.00528232			GDF15	0.0196207
GRAMD1C	0.00528363			ISYNA1	0.0199235
YWHAZ	0.00528363			C21orf96	0.0203414
ZNF714	0.00528414			DACT1	0.0203414
ASAH1	0.00531727			SIPA1L2	0.0204606
HIST1H3I	0.00531727			COL27A1	0.0205629
KBTBD6	0.00531727			LIPF	0.0209131
RNF6	0.00531727			THC2245026	0.0209189
SYTL1	0.00531727			ADH1A	0.0209467
RBMX2	0.0053212			FAM46A	0.0211167
COLEC12	0.00542726			SRD5A2	0.0211889
MRFAP1L1	0.0054627			MYLC2PL	0.021243
FANCC	0.00562023			MGC7036	0.0212531
RCBTB1	0.00567444			CASP1	0.0213055
AVIL	0.00568579			HAPLN3	0.0213177
PTPN9	0.00570606			PCDH10	0.0213177
EIF3S6	0.0057101			APOBEC2	0.021532
HOXD1	0.00572924			NUCB1	0.0215978
LEPREL1	0.00574611			RNASEH2B	0.0216496
HIST1H2BI	0.00576493			IFNG	0.021779
KIRREL2	0.0057714			C12orf24	0.0217882
OCIAD1	0.00581425			A_23_P94779	0.0218069
HMGCS1	0.00585227			PRR16	0.0218451
SNRPN	0.00585227			HLA-DQB1	0.0218609
INSIG1	0.00585316			MGC10433	0.0218617
ZNF678	0.00585316			CST6	0.0219927
ZNF12	0.00588277			BrightCorner	0.0220886
TAOK3	0.00619218			AMICA1	0.0220886
CHMP4C	0.00620383			ISG15	0.0221397
SLC23A1	0.00620383			NTNG1	0.0222944
C21orf81	0.00620396			PTP4A1	0.0223435
HBP1	0.00625514			THBS2	0.0224445
GLCE	0.00627711			CLTB	0.0224848
CIRBP	0.00629296			LOC283874	0.0226765
HMGN2	0.00631803			A_23_P10656	0.0227825
HOXA13	0.00632427			GIPC2	0.0228216
MARVELD3	0.00632947			RASL11B	0.0228628
THEX1	0.00632947			ENST00000333066	0.0228907
HIST1H2BO	0.00634579			CCDC125	0.0229172
PRO0457	0.00647995			A_23_P21306	0.0229237
ZNF680	0.00649368			THC2337941	0.0229517
C19orf2	0.00650146			CFB	0.0229614
HIST2H2AA3	0.00651847			SORCS2	0.0231956
YES1	0.00656965			MTMR12	0.0231999
CAPZA2	0.00658729			MAPRE2	0.0233271
HIST1H2BE	0.00661474			A_23_P435390	0.023416
KRTCAP3	0.00661474			IGFBP6	0.0234286
TM4SF1	0.00662823			DZIP1	0.0235662
XPOT	0.00666776			TTLL5	0.0236364
XPO1	0.00669926			RNF186	0.0236441
PPIA	0.0067385			AQP1	0.0236757
STARD3NL	0.00684152			GUSB	0.0236757
CUTL2	0.00686512			C1QDC1	0.0236918
ZNF287	0.00686671			KCNMB1	0.0236918
HIST1H4C	0.0069541			SUCNR1	0.0239092
ALDH3A2	0.00700354			SPINK1	0.0239907
TWISTNB	0.00703316			ENST00000366569	0.024021
PIK3C2A	0.00705675			INHBA	0.0240294
SHOC2	0.00717403			CG018	0.0243706
HIST1H2BH	0.00724175			CITED4	0.0244039
PDIA5	0.00724175			HSD17B13	0.0245065
ARL6IP6	0.00724965			S100A8	0.024525
TBC1D4	0.00724965			ANGPT2	0.024728
C11orf58	0.00725432			LAMA2	0.0248518
CDK2AP1	0.00734752			PRKCB1	0.0248934
CLINT1	0.00744304			PKHD1L1	0.0249267
GSTA4	0.0074814			UCN	0.0250012
PAK4	0.00748674			MARCKS	0.0250519
ENSA	0.00753594			TXLNA	0.0251541
A_23_P251002	0.00760885			NCR1	0.0253197
ERBB3	0.00761815			ADCY7	0.0253814
CMBL	0.00764549			DKK1	0.0254837
ANGEL2	0.00774762			ADH1B	0.025509
KBTBD7	0.00774762			PENK	0.0255438
RPS6KC1	0.00774762			NT5DC2	0.0256194
S100A11	0.00778886			C19orf48	0.025682
AMY2B	0.00793195			FLJ21963	0.0257527
HDAC2	0.00793195			KCNF1	0.025848
DCAKD	0.00793907			TMEM1	0.0262048
THC2370681	0.00794141			SPRY2	0.026284
A_23_P95045	0.00795411			XAGE1	0.0263234
PLAGL1	0.00798412			CCNT1	0.026382
CRBN	0.0081805			SAPS1	0.0266209
H3F3B	0.00818695			DARC	0.026846
LRRCC1	0.00823495			CXCL10	0.0270025
PBX3	0.00825512			TCEAL4	0.0270442
PRKAR1A	0.00825512			MYL1	0.0272387
IL1F5	0.00829855			SIGLEC9	0.0274386
PLS1	0.00829855			LTF	0.0274405
PRO0245	0.00829855			ITGA8	0.0275139
FLJ22531	0.00838092			MMP10	0.0276621
THOC1	0.00842172			LMCD1	0.0276651
PRSS16	0.00846002			PRKAG3	0.0277576
FBXL11	0.00857405			ENPP3	0.0281095
FLJ31659	0.00861812			LOH11CR2A	0.0282122
TMED2	0.00861812			EGR3	0.0282148
TTK	0.0086504			C4orf15	0.0283648
ZNF600	0.00866045			FCER1A	0.0283952
SPESP1	0.00868207			DCDC2	0.0283978
AR	0.00873527			BRDT	0.0285481
LRRC8E	0.00879477			OXT	0.0285972
TCF7L2	0.00884124			IGLV3-25	0.0287091
SLC5A10	0.0088541			PMP22	0.0287802
GSTA2	0.00886007			PPP1R3C	0.028906
HIST1H2BB	0.00886007			GDF10	0.0291245
NIPA1	0.00887032			QSER1	0.0292313
C14orf104	0.00891811			SAT1	0.0293951
SORL1	0.00892546			FBLN2	0.0295421
TM7SF2	0.00892909			HLA-DRB5	0.0296734
FAM120A	0.00902004			GPM6B	0.0297135
FUNDC2	0.00902091			THBS4	0.0297135
C9orf19	0.00902178			POPDC2	0.0297469
MRPL3	0.00902413			CD1E	0.0298164
CSPP1	0.00907649			SLC26A10	0.0301037
MTMR9	0.00910338			NPY2R	0.0302623
PTPRO	0.00912147			BAMBI	0.03042
FLJ30317	0.00918368			CDC42EP3	0.0306773
GLUD2	0.00918368			SIX4	0.0306773
HIST3H2A	0.00918368			VIL2	0.0307417
POGZ	0.00918368			ZYG11BL	0.0308436
NKX2-8	0.00925168			ATAD3B	0.0313581
ADCY2	0.00927196			CBLN2	0.0313956
C17orf28	0.00934915			TLR8	0.0316796
GNAI1	0.00934915			UCK2	0.0317124
SLC39A1	0.00936595			COX17	0.0317822
VILL	0.00937448			FUT3	0.0317822
PAGE5	0.00941986			TREM2	0.0318238
EIF2S3	0.00942007			AX721203	0.031871
PHKA1	0.00943834			PARG	0.0318773
ZNF638	0.00946303			PRO0477p	0.0320654
ARC	0.00958128			PPFIBP1	0.0322825
TTC1	0.00969628			STK33	0.0323309
EDG6	0.0097168			TSSK1	0.0323309
H2AFJ	0.00975467			HLA-DRB3	0.0325331
TPD52	0.00975883			EVC2	0.0326134
DNER	0.00977341			EMX2	0.0326167
KLHL13	0.00977341			ACSL5	0.0326738
TUFM	0.00984001			NAG6	0.0326738
A_23_P122650	0.00985356			CXorf50	0.0327075
BBX	0.00997296			LPIN1	0.0327075
GATA3	0.0100254			ARFGEF1	0.0327671
FLJ20035	0.0100464			ASB7	0.0329038
AHSA1	0.0100985			KHSRP	0.0329803
PGRMC1	0.0101552			HRH1	0.0330801
ATP5C1	0.010261			SCRG1	0.0333748
ADRA2C	0.0102621			BAIAP3	0.0333856
CDC42BPA	0.0102621			APBA3	0.0334981
HUWE1	0.0102621			MND1	0.0335058
PPM1K	0.0102621			HLA-DRB4	0.0336764
PHF5A	0.0103627			CACNA2D4	0.0337571
SLC27A2	0.0103799			DEFB125	0.0338581
HNRPA0	0.0103825			MGC17330	0.0338952
SV2B	0.010396			MYH3	0.0343599
HNRPAB	0.0104448			PPP1R12B	0.0345061
TSGA10	0.0104448			IGL@	0.0347302
FSIP2	0.0105376			MUM1L1	0.0349388
LRRC39	0.0105623			A_23_P147505	0.0350643
BHLHB8	0.0106279			SLN	0.0352309
RPN1	0.0106279			FLJ20920	0.0362916
HMGB1	0.0106363			IGL@	0.0363209
PRRX1	0.0106387			AF103531	0.0363783
SLC12A2	0.0106493			C14orf132	0.0363783
ELOF1	0.0106901			SLC39A8	0.0364266
PEG10	0.0109353			A_23_P44053	0.0364379
DUT	0.0109757			KCNK10	0.036488
REV3L	0.0110924			LUM	0.036488
SMURF2	0.0110924			PPP1R3B	0.036488
CPE	0.0111822			RGC32	0.036488
CCNG1	0.01121			REGL	0.0366204
COX7A2L	0.0112261			EZH2	0.036716
SFN	0.0112298			ATP1B1	0.0369837
COL9A1	0.0112882			CCDC104	0.0369837
FLJ10154	0.011304			PHF6	0.0369837
FLJ38663	0.011304			PLD3	0.0369837
LOC81691	0.011304			IGLV3-21	0.0370142
ZNF608	0.011304			MTHFD2	0.0371249
A_23_P215382	0.0113256			PNMA1	0.0374147
HMGB1	0.0113256			TMF1	0.0374669
INE1	0.0113709			TGFA	0.0375777
PROSC	0.0114242			CCL15	0.0376606
ZNF652	0.0114501			SLC1A3	0.0377526
ATP6AP2	0.0114657			A_23_P32661	0.038131
IBSP	0.0114702			GBP1	0.0381987
PLEKHB1	0.0114733			PALM	0.0386861
FYTTD1	0.0115059			VCL	0.0386861
A_23_P142113	0.011581			IGKV1-5	0.0388095
SESN1	0.0116166			C5orf21	0.0388289
FTS	0.0117829			DPYSL4	0.0389247
OPHN1	0.0117866			HTRA1	0.0389247
ATM	0.011798			IFIT1	0.0396333
MAL2	0.0118269			NAV3	0.0398786
CASC4	0.0118437			KCNK3	0.0400406
LDLR	0.0118665			CKMT2	0.0401154
A_23_P169587	0.0118741			SFRP2	0.040174
AK3	0.0119091			KLF4	0.0402998
MRPL1	0.0119091			PCDH18	0.0403338
MED6	0.0119614			TGFB3	0.040488
SYT13	0.0121366			PPIC	0.0407264
CAPZB	0.0122396			MATK	0.0408534
KRIT1	0.0122396			CYP4F2	0.0411835
RPIB9	0.0122396			CSRP3	0.0412646
UNC84A	0.0123272			THC2280612	0.0413175
DDX42	0.0123381			PSD3	0.0414856
U00943	0.0124352			RCN3	0.0415037
ARMCX1	0.0124682			PTPRK	0.0415635
C9orf78	0.0124881			IGLL1	0.0416733
ARSJ	0.0124977			C8orf38	0.0417046
HIST1H1E	0.0124977			MAP1B	0.0418288
MAS1	0.0125101			TBC1D2	0.0420862
PRSS8	0.0125474			UGCGL1	0.042231
CKB	0.012571			WEE1	0.0422438
FNDC3A	0.0127432			KRT4	0.0422656
HEBP2	0.0128012			RPL15	0.0423821
UPF3B	0.0130273			SLPI	0.0424959
SSNA1	0.0130607			ADAMTS5	0.042838
MCM3APAS	0.0130945			C4orf31	0.0429875
TOB1	0.0131347			BCL3	0.04306
SPAG1	0.013145			CLU	0.0430655
DKFZP686A01247	0.0132586			HS6ST2	0.0430691
TGIF	0.0132713			CSAG3A	0.0433779
ADRA2C	0.0133435			NMI	0.0437008
MON1B	0.0133435			RERE	0.0437014
ALOX15B	0.0133779			COX6A2	0.0437315
EIF4G1	0.0133779			C6	0.0437972
RIOK3	0.0135315			MUC4	0.0439104
NR3C1	0.0135855			CA8	0.0442067
SYNE2	0.0137199			GPR110	0.0444
HIGD1A	0.0138941			F2	0.0445722
FAM129A	0.0139191			MYADM	0.0445985
EAF1	0.0139193			ABCA6	0.0446237
HSPC159	0.0139202			C9orf21	0.0446267
RGS5	0.014041			CNN1	0.0447262
GNPTAB	0.0140542			WNT2B	0.0447262
GRHL1	0.0140542			SERTAD3	0.0447765
HIST1H3C	0.0140542			CAMKK2	0.0448459
PPIA	0.0140542			GAS6	0.0451739
STAT3	0.0140542			CLEC12A	0.0455835
TOMM70A	0.0140542			A_23_P125323	0.0456458
CCDC55	0.0141242			IGL@	0.0457038
CNN3	0.0141953			SCML4	0.0463024
SCG2	0.0142409			ZFAND5	0.0463055
FLRT3	0.0144606			SOD3	0.0464868
RPL6	0.014505			LPGAT1	0.0464877
C6orf85	0.0145142			SLC25A24	0.0465127
IGSF4D	0.0145608			CPA5	0.0466056
APP	0.014565			DES	0.0466056
LOC440264	0.014565			CAMP	0.0477327
MUC15	0.0148913			GNL2	0.0481231
NONO	0.0149605			PKHD1	0.0482815
C3orf14	0.0149611			RKHD3	0.0483752
ARPC1A	0.0150413			LOC92196	0.0483807
GLCCI1	0.0151607			CDC42BPB	0.0485886
NARG1L	0.0151631			GAL	0.0486006
EPM2AIP1	0.0151643			TFPI	0.0486006
ZNF532	0.0151723			F5	0.0490223
PLEKHA1	0.0151731			WNT7A	0.0490223
MTBP	0.0151943			NHLH2	0.0490534
DSCR10	0.0152178			ATF7IP2	0.0495819
SNRPB	0.0152495			CXorf57	0.0495819
LEPROT	0.015439			C19orf28	0.0496203
UGDH	0.0156265			VTCN1	0.049972
C14orf43	0.0156992			APOBEC3A	0.0500602
HOXA10	0.0158436			MID1	0.0501476
LGMN	0.0158436			LOC389833	0.0504108
CAP1	0.015878			C16orf45	0.0504466
A_23_P138235	0.0158968			C10orf84	0.0505251
A_23_P95876	0.0158968			LOC96610	0.0505251
TGIF	0.0158968			PEX6	0.0505251
ABAT	0.0159089			ACTRT1	0.0508913
GGTL4	0.0159517			KCNJ3	0.0509271
ENST00000361681	0.0160281			FOSL2	0.0509355
YWHAE	0.0161554			FAM46B	0.0509884
HSP90B1	0.0161622			THC2339388	0.0510094
MOCS2	0.0162201			LPXN	0.0517041
FLJ21062	0.0162376			DGCR6L	0.0520358
PAX3	0.0162973			TF	0.0521128
DNASE2B	0.0164141			SPARCL1	0.0522636
CDH17	0.0164551			ENST00000372178	0.0523747
CCDC117	0.0165293			ZFP30	0.0523786
PLD5	0.0167231			CCDC103	0.0526858
S100A10	0.0167548			SH3D19	0.0526858
CRTAM	0.0170245			FLJ10159	0.0526972
ESRRG	0.0170379			CDK9	0.0527567
HN1L	0.0170379			CEACAM6	0.0531145
VPS29	0.0170521			A_23_P207881	0.0532186
SRR	0.0170976			COCH	0.0540273
FAM44C	0.0171291			RGS22	0.0540405
FSIP2	0.0171328			CFHR3	0.0542415
CDH19	0.0171775			LTBP1	0.0544061
BMPR1A	0.0171792			SRC	0.0545082
RDX	0.0172686			ACTA1	0.0548071
NAGK	0.0173853			RAD54B	0.0550826
A_23_P376449	0.0176012			BTBD7	0.0554431
SFRS14	0.0176128			MAPKAPK2	0.0554431
CRB1	0.0176267			COPZ2	0.0559549
C20orf42	0.0176298			INSR	0.0560249
SMA5	0.0176298			RRN3	0.0560249
CCNB3	0.0176458			IL13RA2	0.0564003
CEP170	0.0176559			AP1S2	0.0565256
AUH	0.0179497			C12orf37	0.0568736
STAT1	0.017984			WIF1	0.0577916
OSBP	0.0180552			CAPN10	0.0580929
PXDN	0.0181119			KCNK18	0.0582396
SP100	0.0181196			DNAJC15	0.0588049
SERINC2	0.0181579			GPR103	0.0588471
ID4	0.0182522			NRG2	0.0589177
TMEM19	0.0182715			PLCL1	0.0589811
THC2308781	0.0183432			THC2374066	0.0593082
EIF3S2	0.0185437			GSTM3	0.0598201
ZNF181	0.0187185			KCNK1	0.0598201
YY1	0.0187465			MYF6	0.0598201
F11R	0.0187636			PLXND1	0.0600865
MICALCL	0.0187756			SGCG	0.0606915
TRAF3IP2	0.0189906			PLAT	0.0609051
HIST1H3G	0.01916			RGS5	0.0610292
TPM4	0.0192693			SCUBE1	0.0610292
BGN	0.0192855			VIT	0.0610292
SNX16	0.0194455			ZFYVE9	0.0610292
DNAJB6	0.0194751			MNDA	0.061136
CPEB3	0.0194789			LRP4	0.0611799
CDK2AP2	0.0195292			IQCA	0.0612233
MYO5C	0.0195292			DEFB119	0.0613029
AGL	0.0195924			UNQ473	0.061369
PRKAG1	0.0195924			CEBPE	0.0614206
SKIL	0.0196649			CALML5	0.0616291
A_23_P72330	0.0197093			VIPR1	0.061723
MT1H	0.0199235			MICAL2	0.0619142
KCNH5	0.0199981			VAV3	0.0619142
PARD6G	0.0200225			GLIPR1	0.0619501
RRP22	0.0200722			EFHC1	0.0619698
PPP1CB	0.0202231			SNRK	0.0623429
TACSTD2	0.0203883			HLA-DQA1	0.0624137
FLJ35834	0.020438			C14orf130	0.0625811
MPDZ	0.0206043			A_23_P38628	0.0627475
PPP2R5C	0.0206043			HDGFRP3	0.0628845
KLK11	0.0207131			A_23_P16496	0.0629992
HSPA8	0.0207318			DYNC1I1	0.0631629
AQP11	0.0208928			PDZK1IP1	0.0636399
IL8	0.0209189			NOX4	0.0638531
PTMA	0.0209189			VCAM1	0.0642099
POSTN	0.0209541			CNN1	0.064695
GPT2	0.0210224			IL17C	0.0647981
AFG3L2	0.021028			OR5F1	0.0647981
H1F0	0.021028			LOC220594	0.0649058
PMS1	0.021028			FLVCR	0.0650448
ZNF395	0.0213059			TRAF3	0.0652491
CORO2A	0.0213064			CHRNA4	0.0661548
NP074673	0.0213507			CCDC46	0.0665864
GSTM2	0.0213822			AF490941	0.0668835
DERL1	0.0214719			PRKAR2B	0.0669974
IFT81	0.0214961			MGC14376	0.0673495
TAF11	0.0215539			AGT	0.0673652
MAT2A	0.0215761			A_23_P9552	0.0674225
SRI	0.0216412			PPP1R14A	0.0678544
AADAT	0.0216496			HIST1H2AI	0.0678918
RFK	0.0218069			B3GNT5	0.0680662
LIMS1	0.0219419			THRAP5	0.0681398
NR0B1	0.0221434			MMP13	0.0681872
COL9A2	0.0222696			CENTA2	0.0684863
ZCCHC17	0.0223575			AKR1B1	0.0687929
ZNF208	0.0224289			GBP4	0.0691897
BCL11A	0.0224445			A_23_P9854	0.0695236
PTPN11	0.0224531			TIMP4	0.0695236
APPL	0.022533			S100A16	0.0698638
DBF4	0.0226957			PRSS22	0.0699534
TNPO3	0.022732			LY6D	0.070108
ALDH7A1	0.0227837			SNCAIP	0.0702362
SERPINB13	0.022906			ARMC3	0.0703503
BP75	0.0229287			FBLN1	0.0704711
SMC6	0.0230157			MIP	0.0714944
PPP1R12A	0.023018			CDCA7	0.0715285
PDE6D	0.0233361			LAD1	0.0720897
XKR6	0.0233361			LRRN3	0.0723609
XAGE3	0.0233398			CASQ2	0.0724592
ZBTB16	0.0234097			SERPINA3	0.0726107
KRT15	0.0234286			JMJD5	0.0727034
MEPE	0.0234286			SERPINF1	0.0729341
A_23_P50187	0.0234788			LYZ	0.0730276
COBRA1	0.0235438			TNFRSF21	0.0731453
AK127548	0.0236364			RGS13	0.0733105
CRISPLD1	0.0238349			LAMB3	0.0739773
MYBPC1	0.0238673			PLCL2	0.0741834
ASB8	0.0238978			HDCGC21P	0.0741967
ELL3	0.0239318			TUBB2A	0.0742688
RANBP9	0.0240294			THC2375798	0.0745412
FRMPD2	0.0242557			CREM	0.0745417
DOCK1	0.0243976			URG4	0.0745417
SLC17A5	0.0244407			PLN	0.0747921
CNTNAP2	0.0245065			CRX	0.07485
DUSP11	0.024525			OSR1	0.0750556
SLC25A16	0.0246197			FGF22	0.0750815
PDCD7	0.0247122			MUC1	0.0750909
NAPA	0.0248078			CITED2	0.0752036
CEP110	0.0248242			IL20RB	0.0755142
TRIM23	0.0249064			IL27	0.0755451
MESP1	0.0249225			C20orf103	0.0757765
HOXD10	0.0249422			MNS1	0.0757765
COPE	0.0250596			NR2F1	0.0759984
HDGF	0.0250949			BRDG1	0.076423
CHST9	0.0251854			IGKV	0.076423
HRG	0.0251854			CLIC2	0.0764803
KAT3	0.0252174			CXCR7	0.0765841
DCTN4	0.0252507			PTBP2	0.0766131
JPH3	0.0253814			GRID1	0.0766849
TTC26	0.0254837			C9orf58	0.0767035
MAD2L1	0.025509			ENST00000359711	0.0767035
A_23_P51966	0.0256162			SAMD9L	0.0767035
ACCN5	0.0256208			UGT2B4	0.0770551
A_23_P149595	0.0257832			HLA-C	0.077598
CDKL5	0.0258168			PSCD3	0.077598
CAP2	0.0258399			CBR3	0.0777249
PDE11A	0.0258626			MYOZ2	0.0783102
THC2339568	0.0260632			KBTBD10	0.0783597
IL28RA	0.0261041			FAM92A1	0.0801988
SEPP1	0.0261305			HLA-DRB1	0.0802263
C21orf51	0.0262048			HTN1	0.0802347
AFG3L2	0.026212			SNCB	0.0802347
LRP12	0.0262373			TRO	0.0802347
OXR1	0.0262421			SAMD9	0.0807613
PTP4A2	0.0263266			C1QTNF4	0.080834
ALLW1950	0.026328			AHSA2	0.0823719
PPFIA2	0.026328			BAG2	0.0823719
GMNN	0.0265149			MTSS1	0.0826512
ROBO1	0.0267477			LIMS2	0.0829875
CHES1	0.0267699			FOXF1	0.0830945
RIC3	0.026846			CLDN4	0.0831035
NDUFS2	0.026898			PMM2	0.0831354
CREG1	0.0269042			COMTD1	0.083456
PRO1843	0.0270442			C20orf102	0.0836711
TBX22	0.0270679			CENTB5	0.0840429
KIF18A	0.0271166			NES	0.0843097
TMED9	0.0272251			PRNP	0.0843097
PRSS16	0.0273957			BIRC5	0.0844231
CELSR1	0.0274084			HLA-C	0.0848599
DR1	0.0274604			WNK2	0.085386
THRAP1	0.0275139			ERRFI1	0.0855433
TNRC9	0.0275139			A_23_P52621	0.0857269
CLK1	0.0282122			SLC43A1	0.0857269
COMMD4	0.0282122			IFI16	0.086017
TMEM87A	0.0282623			MAF1	0.0861903
ACRC	0.0283212			C17orf44	0.086489
DNAJC3	0.0284644			PLA1A	0.086552
DSCR1L2	0.0284875			TNFAIP6	0.0866581
CRYBA2	0.0284884			HNF4A	0.0872062
FAAH2	0.0284884			DMBT1	0.0875773
ENTPD5	0.0286659			HS322B1A	0.0879046
ZNF503	0.0286879			CALML5	0.0880526
SMARCA2	0.0287959			FAM109A	0.0883778
A_23_P253264	0.0289582			CFL2	0.0884062
GTF2IRD2	0.0290343			EPHA6	0.0885938
SLCO1B1	0.0290622			HLA-C	0.0885938
FMR1	0.0295383			ADAM6	0.0887673
RAP1A	0.0295658			ADAMTSL1	0.0887673
ARMC1	0.0297125			APCDD1	0.0887673
SAPS3	0.0297125			SPATA19	0.0888063
M19503	0.0297436			DNAJB5	0.0890542
BEX2	0.0297479			MELK	0.0891263
ACADL	0.0298205			FLJ32871	0.0891692
GGH	0.0300758			PRSS23	0.0898136
GNB2	0.0302623			CP	0.0899153
ZNF532	0.0302811			ITGAV	0.0899339
A_23_P136020	0.0304154			RAB7B	0.0900564
ISL1	0.0304154			FLJ31951	0.0901226
FOXO3A	0.03042			DDX4	0.090545
IL4	0.03042			RFXDC1	0.0910519
IPP	0.030559			PLEKHA5	0.0916072
NAT13	0.0305628			FLJ44379	0.0919438
LOC163233	0.0308341			PER2	0.0921978
HOXA9	0.0308349			C1orf62	0.0923885
ENST00000370611	0.0308738			NUP50	0.0925291
DKFZp566H0824	0.0310682			EFCAB1	0.0926299
DMXL1	0.0311909			BMP6	0.0928965
CDADC1	0.0312295			CABYR	0.0930161
ATP5B	0.0316235			ECE2	0.0930161
GNAQ	0.0317903			PLEKHA8	0.0931635
C6orf51	0.031871			F2RL2	0.0931955
C9orf125	0.031871			BSN	0.0933437
SLC22A3	0.0322251			THC2432688	0.0939293
ACSM3	0.0325331			TMEM35	0.0944322
GNB2L1	0.0327148			PTGDS	0.0944967
CAT	0.0327831			RARRES1	0.0950272
FGFR2	0.0328812			FCGBP	0.095032
HIST1H1B	0.0329354			FLJ33996	0.0952359
LRIG1	0.0329382			NPFFR1	0.0952359
TESC	0.0330608			ANKRD15	0.0952839
PAPD4	0.0331815			APOC4	0.0953405
CPAMD8	0.0331903			CYP27A1	0.0953775
DPYD	0.0332494			FAP	0.0956015
A_23_P200955	0.0334883			MRGPRF	0.0956245
NHN1	0.0334981			MAOB	0.0957624
CYB5B	0.0336764			EDN1	0.0968121
RPS2	0.0336764			C14orf49	0.0969791
TMC5	0.0336873			FCGBP	0.0969791
RABEP1	0.0337146			KCNMB2	0.0972987
ZFP36L2	0.0337436			SELM	0.0972987
MBIP	0.0338581			NFIC	0.0974672
PAPSS1	0.0338581			C1orf21	0.0978406
RPL29	0.0342184			LOC400891	0.0980729
PABPC1	0.0344998			DSCR8	0.0981486
BRIP1	0.0345133			TMPRSS3	0.0987261
HIST1H1C	0.0347825			ADAMTSL4	0.0987494
TXNL5	0.0347892			ALDH2	0.0988696
MORF4L1	0.0352309			SMTN	0.0989879
GNMT	0.0352741			SLC39A2	0.0999018
DMXL1	0.0352744
DPM3	0.0355412
HNRPA2B1	0.035729
FZD5	0.0357787
GYG1	0.0362352
HAO2	0.0362352
PGAM1	0.0362916
TRIM36	0.0362916
MYEOV2	0.0363783
SMAD4	0.036488
TMEM16D	0.0366377
TFAP2B	0.0366631
ODC1	0.036675
GNAT2	0.036716
SLC35E1	0.036716
FLJ13197	0.0370911
ST14	0.0373632
DUS1L	0.0373951
KLK2	0.0376766
A_23_P259547	0.0377297
TMEPAI	0.0379033
SMN2	0.0379099
CD320	0.0380472
RPL10L	0.0381211
BANK1	0.0381286
GNA11	0.0381744
A_23_P113196	0.0381946
ADAMTSL3	0.0381953
PDE6C	0.0381953
SMARCC2	0.0382199
A_23_P170713	0.0382564
BMI1	0.0385612
DNAH11	0.038656
AGGF1	0.0388327
MRE11A	0.0389017
SLC7A8	0.0389017
BX114967	0.0389247
PLCXD3	0.0391161
XBP1	0.0394779
LGALS3	0.0395398
KLK6	0.0395998
C3orf34	0.0396028
STOX2	0.0396028
SLC35E4	0.0396353
KIN	0.0397006
LOC144983	0.0397686
TMEM125	0.0398601
ZNF671	0.0400483
ICA1	0.0401046
PEBP4	0.0402975
PLS3	0.0406038
DPP6	0.0408152
EPHA5	0.0410201
C10orf28	0.0413635
STEAP4	0.0416222
TSPYL2	0.0416222
FAM84A	0.0416575
KRT18	0.0416733
LSAMP	0.0417719
ANK3	0.0418288
PABPC3	0.0421589
CD177	0.0422344
CYP2B6	0.0422656
HDLBP	0.0422794
PGM2L1	0.0422794
BAT1	0.0424742
FLJ32447	0.0426728
LDHAL6A	0.0427143
CDC42BPA	0.042831
A_23_P95311	0.0428444
MT1X	0.0431439
EWSR1	0.0432353
GPR83	0.043374
ZNF350	0.0437315
LACTB	0.0437477
CSTA	0.0437972
CALML3	0.0441124
KCTD14	0.0441124
CMPK	0.0444325
GAST	0.0446511
PARL	0.0447262
GSPT1	0.0447513
DUSP3	0.0448252
SCG3	0.0449669
MYT2	0.0451751
CTDSPL	0.0452864
COL4A3BP	0.045724
RCP9	0.0458232
A_23_P147525	0.0458378
CASP4	0.0459702
GRHL2	0.0464984
C8orf46	0.0465261
SCLT1	0.0465941
MT-ND2	0.046697
PTMA	0.0471992
BIVM	0.0474252
NEXN	0.0475174
CDC42EP5	0.0476506
A_23_P158513	0.0477024
C5orf30	0.047744
FAAH	0.047755
ID2	0.047755
PAQR3	0.047755
PH-4	0.0477848
RGS7	0.0477969
DGKH	0.0478133
FLJ44186	0.0478133
KARS	0.0478133
SLC25A18	0.0478133
PPAPDC1B	0.0478505
TFPI2	0.0478541
CRYZ	0.0482042
LYPLAL1	0.048713
MARCKSL1	0.0488489
DHDH	0.048873
POF1B	0.0490223
SLC25A36	0.0490815
LIPH	0.0496275
ZNF217	0.049948
TSC22D2	0.0501476
GPR87	0.0502985
ARL17P1	0.0505469
KAL1	0.0505469
GDPD2	0.0507668
AKAP10	0.0508902
RAB3B	0.0508902
EPN3	0.0509271
SFRS1	0.0509271
CCDC68	0.0509337
PTPN11	0.0509355
GNAQ	0.0510759
EIF4A2	0.0511716
KIAA0152	0.0514122
MIF	0.0514911
VAMP1	0.0514911
MGC12538	0.0517303
HIST2H4B	0.0521128
HIF1A	0.0522059
S100B	0.0522059
LONRF1	0.0523747
PICALM	0.0523773
TSPAN13	0.0524405
AMY2A	0.052522
KRT8	0.0526858
PRDM14	0.0529222
H2AFX	0.0529606
DNM2	0.0529876
APOF	0.0535698
GABRG1	0.0535754
HIST1H2AD	0.0540405
FLJ39822	0.0544061
LNPEP	0.0545082
CARTPT	0.0546404
DPP6	0.0549228
ANG	0.0551245
A_23_P72309	0.0553117
ZNF624	0.0553117
SHMT2	0.0554186
MT1H	0.0555293
GPR56	0.0557938
SEC61A1	0.0558273
PPP3CA	0.055936
GMDS	0.0560794
CA12	0.0561542
BIK	0.0565795
PCBP2	0.0566072
LOC88523	0.0566738
RYBP	0.056842
C21orf55	0.0570079
DHPS	0.0571122
RASAL2	0.0571947
ITIH2	0.0574273
CCDC110	0.0576176
TCEAL1	0.0577141
ZDHHC9	0.0577141
PCDH7	0.0577217
RAB28	0.0577916
EPSTI1	0.0580829
PB1	0.05886
KCTD8	0.058926
CTDSP2	0.0589534
MRPL41	0.0600048
ANGPTL7	0.0600865
CEP68	0.0602307
SEMA4G	0.0602307
CSNK1A1L	0.0602332
TTTY11	0.0605107
HOXB8	0.0605716
LMO4	0.0607925
MAPK9	0.0610292
GAS1	0.0611799
EIF4G2	0.0613247
FLJ38964	0.061369
RDH11	0.061369
DENR	0.0615168
C5	0.0615363
KDELR2	0.0617109
MAP9	0.0618809
TRIM3	0.0619698
tyrosine kinase	0.0620192
A_23_P156611	0.0622408
SLC2A12	0.062369
HMGN4	0.0624872
MATR3	0.0628846
CALR3	0.0633098
ENO1	0.063492
WNK4	0.0636399
ACTG1	0.0638531
MARS2	0.0641328
DPP3	0.0643843
ACSL4	0.0644005
BC006419	0.0646618
LCE3E	0.0648927
IRS1	0.0649058
A_23_P203089	0.0652013
TMEM159	0.0652013
MAP4K5	0.065248
SBDS	0.0652517
GSTT2	0.0653772
PRO0483	0.065389
TSP50	0.0657875
GCLC	0.0658721
ENDOD1	0.0660876
PRKAG2	0.0662434
CCNE2	0.066465
TP53I3	0.0668626
A_23_P63441	0.0668835
CCDC112	0.0668981
FAM55A	0.0669974
DMKN	0.0671002
ITLN1	0.0671002
PDNP3	0.0672112
HSD17B4	0.0672528
C14orf106	0.0677129
GALNT7	0.0678918
ZNF185	0.0678973
CDC16	0.0680662
GDAP1	0.0680662
PDCL	0.0682412
HMGCS2	0.0686749
KBTBD11	0.0687929
PRPS2	0.0688961
CPD	0.0693075
SLC25A27	0.0694332
APOBEC3C	0.0697723
NEU1	0.0698717
CAV2	0.0700147
C14orf138	0.0702308
PCTK2	0.0702308
PPHLN1	0.0702308
HIST1H4B	0.0705577
CD24	0.0707473
NNT	0.0707473
FABP1	0.0709114
TMEM67	0.0709114
ELL2	0.0712942
SMG1	0.0713355
FBP1	0.0713687
FLJ11827	0.0714106
ITGB1	0.0715091
SCN1A	0.0718733
FLJ31568	0.0718831
A_23_P135928	0.0719947
RGS13	0.0719947
ZFHX4	0.0722636
A_23_P167928	0.0724822
MAPKAP1	0.0727379
FOXD1	0.0728218
TMPRSS11D	0.0736209
RNF17	0.0739336
SNX17	0.0739773
C15orf15	0.0741967
A_23_P68137	0.0742203
MOSC1	0.0742203
KIAA1641	0.074227
KRT26	0.0745919
FAM55D	0.0748541
GABRG3	0.0748541
NPTN	0.0751746
POFUT2	0.0751817
GNRHR2	0.0752461
CHPT1	0.0755451
ODZ4	0.0755451
SMPD1	0.0755451
CNBP	0.0755503
RCE1	0.075622
MT1X	0.0756454
A_23_P78318	0.0757953
TFF1	0.0758806
B2M	0.0758926
FLJ38723	0.0759189
ZNF180	0.0759434
CALU	0.0761559
CST3	0.0761559
RALB	0.0761559
NLGN2	0.0763402
EID1	0.0765692
PAGE1	0.0765692
CLDN3	0.0767035
NEK2	0.076809
B4GALT1	0.077598
ENO1B	0.0777249
CYP4Z1	0.0779734
TTC6	0.0780351
KRT2	0.0783131
UPK3A	0.0783131
A_23_P169960	0.0783259
FUT3	0.0795849
CHES1	0.0796001
KRT13	0.0796284
SYNTAXIN1B	0.0800494
FABP4	0.0802347
C9orf77	0.0807613
DKFZp686L1814	0.0807613
BC000228	0.0808876
ZNF92	0.0810118
ACADSB	0.0812319
SSX3	0.0815838
PHF11	0.0819252
TEX264	0.0819252
HSDL1	0.0824163
GCNT2	0.0826954
AGR2	0.082789
ZNF596	0.082789
TXNIP	0.0828775
ANAPC5	0.0829875
SEMA4G	0.0829875
VCX3A	0.0829875
A_23_P58738	0.0829996
CTSL2	0.0830945
WBSCR27	0.0831189
XRCC6	0.083456
ADAM30	0.0834609
DDX49	0.0834609
TRIM55	0.0837443
IFRD1	0.0837447
GLIPR1L1	0.0837655
SERTAD4	0.0838999
CTDSP2	0.0839286
REEP6	0.0839286
FLJ20700	0.0846811
PODN	0.0846811
LOC643652	0.0848106
ZNF236	0.0848195
B3GAT2	0.0855639
CYP20A1	0.0856065
BCL7A	0.0856385
HSPG2	0.0856385
IQCA	0.0856385
NELL1	0.0856385
CUZD1	0.0861125
CTNNBL1	0.0863874
ANGPT1	0.0865895
RXFP1	0.0865964
MEIS1	0.086666
SH3BGRL	0.0866709
LOC153222	0.0874166
KCTD20	0.0875511
EFHD1	0.0875773
C13orf31	0.0877275
EYA4	0.0879364
UNC13C	0.0880891
SLC32A1	0.0881457
ZNF643	0.0884062
CAPS2	0.0886348
A_23_P20168	0.0888063
PDHA2	0.0888063
C3orf51	0.0890206
THC2242233	0.0891787
LOC643412	0.0895954
SCEL	0.0897205
PYGL	0.0897256
ITGA10	0.0898937
RHCE	0.0898937
C6orf61	0.0899339
DDR2	0.0899339
LSMD1	0.0901722
MAGEH1	0.0902316
STYK1	0.0903183
SCMH1	0.090545
C13orf27	0.0906709
FBXW10	0.0908184
DMGDH	0.0909944
TRBV19	0.0912312
MVD	0.0918713
CDH4	0.0919438
SNAP25	0.0919438
A_23_P130326	0.0921978
CCDC122	0.0921978
INTS2	0.0921978
RLN2	0.0921978
PLXNB2	0.0922172
SYF2	0.0925406
GOLPH2	0.0926357
H1FX	0.0928965
TCF4	0.0930161
NOV	0.0931889
A_23_P84659	0.0932202
RAB31	0.0943821
ZBED2	0.0945545
A_23_P52931	0.0947214
HS6ST2	0.0947555
GNGT1	0.0949651
POU3F2	0.095032
FAM82B	0.0952359
C1orf172	0.0954117
LMX1B	0.0954117
C9orf70	0.0955746
PAQR6	0.0956245
PRO1386	0.0962949
FKBP11	0.0963683
BTG1	0.0964882
SPOCK1	0.0964882
TSHZ1	0.0964882
PQLC3	0.0966509
HMG20B	0.0966517
CCL7	0.0969372
A_23_P26044	0.0969791
FLJ23834	0.0975832
GFAP	0.0975883
TSTA3	0.0976754
REXO2	0.0976943
SLC25A21	0.0978762
CSTA	0.098267
FKBP2	0.0984379
YARS	0.0984379
FZD10	0.0984634
GEMIN5	0.0987261
METTL7A	0.0987261
SNX3	0.0992934
ZNF512	0.0993473
GRIN3A	0.0993693
RPL29	0.0999018

## Sheet: ESE1-high
GENES DOWNREGULATED IN ESE1high				GENES UPREGULATED IN ESE1high
genename	qvalue			genename	qvalue
CALD1	1.93247e-05			FOS	0
ATP6V1A2	1.93247e-05			RGS1	5.72679e-08
RFPL2	1.93247e-05			APOC1	5.72679e-08
NSBP1	2.53563e-05			DUSP1	5.72679e-08
ZNF271	2.6501e-05			ATF3	5.72679e-08
SAMD9	2.89718e-05			NR4A1	4.49962e-07
A_23_P147404	3.24004e-05			EGR1	4.65302e-07
RFPL3	4.69232e-05			NR4A2	5.40863e-07
CECR6	4.79414e-05			IER2	5.44045e-07
CHMP2B	8.78968e-05			CCL3	8.85049e-07
ZNF545	9.59006e-05			CD69	1.85019e-06
CLUL1	0.000126804			ZFP36	1.86121e-06
ZNF800	0.000126804			FOSB	1.98529e-06
DEK	0.000129235			VEGFA	2.67812e-06
PPP1R7	0.000189659			CXCR4	4.52416e-06
CCK	0.00022858			EGR2	5.04503e-06
VISA	0.000272197			ZFX	5.9871e-06
ACPP	0.00027241			CYR61	7.03399e-06
ZNF569	0.00027241			CCL4	7.97169e-06
EAF2	0.000273475			AXUD1	8.06156e-06
PTPLA	0.000273475			TRIB1	8.64942e-06
NEFH	0.000280555			JUNB	8.64942e-06
FADS1	0.000289095			SAT1	8.64942e-06
FADS2	0.000304164			APOLD1	1.07247e-05
MGC5139	0.000359441			PIK3R3	1.19926e-05
NEK1	0.000359441			RORA	1.93247e-05
THC2352042	0.000384692			RHOB	1.93247e-05
CCK	0.000427536			ELF3	2.53563e-05
EPHX2	0.00044767			MS4A4A	2.6501e-05
NDFIP1	0.000501758			MYC	2.90887e-05
BLZF1	0.000507263			ZNF507	4.18866e-05
KIAA0423	0.000507263			UCK2	4.58673e-05
CES2	0.000507942			TNNC1	7.16753e-05
ZNF441	0.000562959			EBI2	8.54921e-05
KIAA1212	0.000581233			GADD45B	8.70423e-05
RXRA	0.000581233			SLC2A3	8.78968e-05
CACNA1G	0.000590908			RASD1	0.000106836
RAB23	0.000670328			SGK	0.000129678
ZBTB20	0.000683814			CD14	0.000129678
IGL	0.000714037			CRIP1	0.000189659
KIF21A	0.000714037			CEBPD	0.000206681
PASK	0.000714037			A_23_P113056	0.00022858
DNM1L	0.000745768			PDK4	0.00022858
TTRAP	0.000803039			LPP	0.000233661
RBBP6	0.000887951			IER3	0.000235145
GSTM2	0.000924733			JUN	0.000273475
C2orf30	0.000957672			SNF1LK	0.000273475
GOLGB1	0.000964753			SNRP70	0.000303277
NBEA	0.0011479			JMY	0.000304164
SEC11C	0.0011479			TYROBP	0.000345766
ADI1	0.00122377			BTG2	0.000370797
CPNE4	0.00126349			CRIP1	0.000386948
C20orf177	0.00129017			MUC6	0.000389177
CEP290	0.00136708			C1QB	0.000389177
ZNF684	0.0014834			IFRG15	0.000389177
C10orf57	0.00163155			C5AR1	0.000399712
PDIA6	0.00168654			NCF2	0.000407189
GPC1	0.00171571			TBL1X	0.000493571
SLC22A17	0.00173307			TXLNB	0.000519891
OPHN1	0.00178243			CHI3L1	0.000562959
CPM	0.00191963			A_23_P72169	0.000590908
RECQL4	0.00199996			PLEK	0.000606412
VGLL3	0.00242277			LAPTM5	0.000618854
SEC23B	0.00246805			FCGR2B	0.000651059
ZNF44	0.0025699			FNBP4	0.000683814
ELOVL5	0.00261702			C1QA	0.000683814
CUL5	0.00267893			LILRB3	0.000711565
COBRA1	0.00271258			MCL1	0.000714037
DBI	0.00272767			HMGB2	0.000745768
CALM1	0.00273169			CNKSR3	0.000752849
GNG4	0.00275638			PTGS2	0.000803039
PAQR3	0.00275638			APOE	0.000838266
FDFT1	0.00281125			FPR1	0.000905046
THC2303960	0.00281125			JOSD3	0.000961507
TLOC1	0.00281125			ADRA2A	0.000966891
ACAT2	0.00290281			SOCS3	0.0009774
MGST3	0.00295154			EVI5	0.000987239
ACAT2	0.00302285			HMHA1	0.000987239
EBP	0.0030629			AIF1	0.000994406
CST3	0.00310203			MAFF	0.00101309
CD38	0.00332461			IFI30	0.00118271
SPG20	0.00332461			BAMBI	0.00141371
TRPM7	0.00332464			HLA-DRB5	0.0014214
SC5DL	0.00352853			SELE	0.00161188
KBTBD6	0.00358923			C1orf38	0.00161188
RPE65	0.003748			A_23_P123234	0.00161747
CPLX3	0.00403422			HLA-DMB	0.00172636
GPD1L	0.00403422			EIF4B	0.00178243
ZNF594	0.00403422			DUSP5	0.00196484
APP	0.00439177			ENST00000361266	0.00199293
ACRC	0.00439983			A_23_P84679	0.00202054
ASRGL1	0.00442313			PFKFB3	0.00202054
C20orf133	0.00442313			SLC19A2	0.00203017
SENP7	0.00442313			PIM3	0.00226315
SFN	0.00442313			HEYL	0.00226315
XPNPEP1	0.00468085			CD83	0.00230501
ADH5	0.00477073			TMSB10	0.00236462
EDN3	0.00477073			A_23_P57836	0.00237618
DPP4	0.00485369			TMEM132A	0.00237618
TMTC2	0.00493457			SPP1	0.00237618
HLTF	0.00494485			RHOU	0.00261702
MME	0.00494485			HS3ST2	0.00267893
A_23_P47546	0.00496237			CD52	0.00275638
C14orf24	0.00507509			IRF2BP2	0.00281125
LYRM2	0.00526808			RGS16	0.00281125
EFS	0.00531869			MLPH	0.00281125
ADD3	0.00536435			CLDN4	0.00281125
LSAMP	0.00537392			CD53	0.00298794
C10orf116	0.00561116			THBS1	0.00301995
PDE8B	0.00561116			RAB17	0.00310925
SC5DL	0.00566617			PTGER4	0.00325718
BARHL2	0.00574973			GADD45G	0.00325718
WSB1	0.00574973			MYLPF	0.00325718
CEP350	0.00575614			GALNTL2	0.00332461
C1orf116	0.00579353			LPGAT1	0.00347736
PLOD2	0.00579353			SLC16A3	0.00352853
ZFP37	0.00579353			SOX17	0.00353345
CD9	0.0060854			AREG	0.00361794
NLGN1	0.0060854			GON4L	0.0037486
BRCC3	0.0063144			IGSF6	0.00387664
SLC25A37	0.00646553			RUNX1	0.00387664
VILL	0.00646553			GAL	0.00403422
CDC42EP5	0.00675473			C12orf46	0.00417605
TLE2	0.00690777			DEFA3	0.00419731
FLJ21511	0.00693686			EIF4B	0.00436102
SLC25A37	0.0069634			IGHA1	0.00442113
ZNF658	0.00712583			DUSP6	0.00442313
CHMP5	0.00724763			EFNA1	0.00443687
RNASE4	0.00735628			HLA-DPA1	0.00461631
ABP1	0.00739257			ENST00000361266	0.00461631
CIB4	0.00739257			KLF4	0.00468085
PEBP4	0.00739257			GDF15	0.00482824
PFN2	0.00739257			DUSP2	0.00494485
GMPR	0.00755109			MPP6	0.00496237
CTBS	0.00758116			IGH	0.00508073
FNDC4	0.00775797			RAB43	0.00526808
A_23_P30415	0.00778283			CCL18	0.00528322
DYNC1LI2	0.00778283			PHLDA1	0.00531871
SLC22A3	0.00800103			MGC27348	0.00543402
CCNT2	0.00823027			ZNF533	0.00561116
TMEM87B	0.00828311			A_23_P16496	0.00561116
UPF2	0.00830201			UBE2E3	0.00561116
POLK	0.00830351			CXCL2	0.00570013
RTN4	0.00830351			STATH	0.00597035
LCORL	0.00833159			TACC3	0.00614067
EDG6	0.0084473			C8orf4	0.00646553
WDFY1	0.00879065			PAFAH1B3	0.00646553
IL28RA	0.0089205			THBS4	0.00652226
DSP	0.00895103			RPL22L1	0.00666119
PHGDH	0.00906257			TTN	0.00693686
CAPS2	0.00908378			SPRY1	0.00705506
ARHGAP5	0.00925829			EPHA2	0.00712583
SV2B	0.00933646			CCDC85B	0.00739257
TPM4	0.00933646			TIPARP	0.00804364
LINS1	0.00966175			GPX2	0.00807052
PAK1IP1	0.00989627			HCK	0.00830351
TMEM14C	0.00989627			EGR3	0.00872492
CYP51A1	0.0101244			A_23_P158868	0.00879065
KPNA3	0.0104278			KLF2	0.00891975
NKX3-1	0.0104278			PLK3	0.00897294
NCOA4	0.0106581			TOM1	0.00903752
NDRG1	0.0107122			NCKAP1L	0.00912175
ZNF512	0.0107122			IL1RL1	0.00912737
PTN	0.0109531			C4orf15	0.00912737
C14orf109	0.0110952			NFE2L3	0.00912737
CKB	0.0112285			SPAG5	0.00932744
CCDC82	0.0112468			ASB9	0.00933646
BBX	0.0113591			S100P	0.00933646
GCAT	0.0113591			SLC16A3	0.00940519
KCNK6	0.0114998			GPNMB	0.00940519
PART1	0.0115417			AMACR	0.00950886
TLOC1	0.0116714			UCN	0.00955446
ZNF287	0.0116714			ZDHHC11	0.00959511
ZNF615	0.0116747			FGD4	0.00959511
CLOCK	0.0117289			MYO18B	0.00979279
CYP3A7	0.0117289			HLA-DPB1	0.00985602
SLC16A5	0.0117289			TMEM49	0.00989627
PJA2	0.0119035			CPZ	0.00989627
CDH26	0.0122204			SLCO2B1	0.010149
DKFZp564K142	0.0123513			NEDD9	0.0103679
HNRPA0	0.0123513			ADM	0.0107545
ITPR2	0.0123533			A_23_P158524	0.0108134
C14orf106	0.0124809			SLC20A1	0.0111538
GPR56	0.0124809			TBL1Y	0.0112285
SLC5A8	0.0124809			LTB	0.0113591
ANXA1	0.0129667			CTGF	0.0113908
CRK	0.013031			STX6	0.0117289
ZFP64	0.0130527			CDC2L6	0.0118029
CDC42BPA	0.0132824			CSF1R	0.0118758
PGCP	0.0133417			PIM1	0.0119035
RAB2	0.0133461			A_23_P148236	0.0121102
PEX3	0.0134568			ASB7	0.0122716
EHF	0.013503			ACTN2	0.0122759
CYP3A5	0.0136405			IFLTD1	0.0122759
ASTN2	0.0137303			HSPA6	0.0124615
CYorf15B	0.0138995			C5orf21	0.0126715
SULT2B1	0.013933			MMP7	0.0127629
FBXL5	0.0143333			ENAH	0.0129773
TMCO1	0.0143333			CEBPB	0.0130527
GAST	0.0145163			HSPD1	0.0131109
CXorf26	0.0145206			CA3	0.0131995
ZMYND11	0.0146777			CCDC125	0.0132824
C10orf58	0.0147297			SLC7A7	0.0133256
HOXA13	0.0147297			SFRP4	0.0133338
SEC63	0.014745			OGT	0.0133972
CTNNBL1	0.0149711			HLA-DQB1	0.0136405
EPHA7	0.0149711			CD48	0.0137578
FLJ20273	0.0149711			C19orf48	0.0138184
SLMAP	0.0149711			HLA-DRB3	0.0141198
THC2436602	0.0150049			SMG1	0.014376
TXNIP	0.0150829			FLJ14154	0.0145046
CUZD1	0.0150915			F13A1	0.0145163
BIVM	0.0151671			GCNT3	0.0145969
SPOP	0.0154719			PMM2	0.0147297
SRR	0.0155751			FCGR3A	0.014745
ANGPT1	0.0156014			TREM2	0.014745
BCL11A	0.0156014			HLA-DQB1	0.0148984
PPARA	0.0159069			ERRFI1	0.0149025
LOC125893	0.0162713			FLJ21438	0.0149711
TMED10	0.0163327			DHRS2	0.0149711
PTN	0.016492			C1orf64	0.0150049
CRLS1	0.0165529			A_23_P170719	0.0154719
OMD	0.0165529			TIMP3	0.0154719
ROBO1	0.0167583			A_23_P256923	0.0154887
MYL9	0.0170979			RIPK2	0.015564
PRSS16	0.0170979			FCGR1A	0.0162001
TROVE2	0.0172667			ICAM1	0.0162713
P2RY1	0.0174415			TTLL5	0.0163327
SLC15A2	0.0174415			CASP2	0.0165015
SACM1L	0.0175047			NCAPG	0.0165312
ATP6V1D	0.0175495			SPINK1	0.0165428
C20orf54	0.0175495			AATK	0.0165529
ZNF22	0.0175495			PTP4A1	0.0166516
CSRP1	0.0178857			HLA-DRB5	0.0166606
AZGP1	0.0180905			BAIAP3	0.0169776
HERPUD1	0.0180905			CGREF1	0.0170108
GNRH1	0.0181308			CH25H	0.0171012
PDE8A	0.0183204			RASSF2	0.0174415
SLC39A10	0.0184406			SLC15A3	0.0175047
THSD4	0.0185805			MARCKS	0.0175495
PLEKHC1	0.0195383			IGHD	0.0175495
CARTPT	0.0199579			PABPC1	0.0175495
INSIG1	0.0199579			ESRRA	0.0177075
SORD	0.0201665			RGS10	0.0177075
SLC39A6	0.0206505			PRR16	0.0178565
LGALS3BP	0.0209343			KLF6	0.0178601
SLC25A18	0.0212338			REPS2	0.0178841
SLC35A5	0.0212338			HSD17B11	0.017982
TUG1	0.0212338			C8orf70	0.0180905
CDH26	0.0212938			CGREF1	0.0183204
SCGB2A1	0.021584			CLDN3	0.0186028
ZNF160	0.0217935			A_23_P122323	0.0186863
CRK	0.0220254			IL1B	0.0188023
VPS26A	0.0220254			TRA@	0.0188452
SLC5A8	0.0224487			ITGAX	0.0190253
C10orf104	0.0224729			CEBPE	0.0191028
ZNF781	0.0224908			FAM84B	0.0193941
RPS6KC1	0.0234421			LPL	0.0195383
HIPK2	0.0236729			SEL1L	0.019697
CPE	0.0237074			CCR7	0.0199579
CSTF2T	0.0237074			WNT7A	0.0199943
EHHADH	0.0240977			DNAJB2	0.0200013
CA14	0.0245546			SDK1	0.0204326
CDH1	0.0245546			PLA2G7	0.0206505
SATB1	0.0248304			EXOSC5	0.0207187
ARL5A	0.0250167			LSP1	0.0207488
COPG	0.0250167			ATP8A1	0.0209129
C11orf54	0.0253028			SOX5	0.0215785
ARMCX1	0.0256845			NR4A3	0.0218486
TOPORS	0.026246			ITGAL	0.0221401
MRPS23	0.0262914			TTC6	0.022461
MLLT10	0.0265229			GATA5	0.0224729
KBTBD11	0.0267176			HPN	0.0229257
PIGH	0.0268482			GRB10	0.0229257
BNIP3	0.0269936			SLC25A6	0.0234234
STAT3	0.0273632			NFKBIA	0.0236729
N-PAC	0.0273841			CRTAC1	0.0236793
SLC2A11	0.0274427			FOSL2	0.0240977
PPAPDC1B	0.027454			THC2314039	0.024432
PDLIM7	0.0291759			DAPK1	0.024432
CDC73	0.0292951			COX6A2	0.0246877
FTS	0.0294354			VAV1	0.0249744
CMAS	0.0295476			NRAP	0.0253028
LITAF	0.0295476			KCNJ16	0.0254692
SYT13	0.029793			CSRP3	0.026246
PRND	0.0301196			PABPC3	0.026246
UFM1	0.030254			CXYorf3	0.026411
IDH1	0.0307227			FOXJ1	0.026411
ZNF532	0.0307227			C17orf44	0.026411
C14orf24	0.0307348			ZNF768	0.0271924
SPINT2	0.0310134			SAMHD1	0.0276838
ERGIC2	0.0311812			HTRA3	0.0280622
RHOBTB3	0.0311812			FCER2	0.0281446
GNGT1	0.0312727			TEAD4	0.0281952
SMC6	0.0312727			FGF13	0.0283729
HIST1H3E	0.0313021			CBLC	0.0290591
NELL1	0.0313021			GBP5	0.0290913
SEMA4G	0.0313021			TMEM45B	0.0291759
TBC1D8B	0.0313021			ATAD3B	0.0291759
PGAM1	0.0316718			HIST1H4G	0.029803
CCDC100	0.0316722			TNNI2	0.0298348
CYP4Z1	0.0316722			LOC441168	0.0299999
EFHD1	0.0317936			BCL6	0.0300599
NECAP1	0.0317936			SSH1	0.0301196
LEPREL1	0.031817			GEM	0.0301196
KBTBD7	0.0319986			LYZ	0.0305023
NBPF14	0.0319986			TEC	0.0307348
CMTM8	0.032098			A_23_P402036	0.0307574
GSTT1	0.032098			GUSB	0.0310427
TMEM16D	0.032098			CDKN1A	0.0311812
TRIM7	0.032098			MGC17330	0.0313021
SEMA3C	0.0322266			MAOA	0.0313021
KLK3	0.0326392			MYO6	0.0317936
MGC40405	0.0326392			EIF4EBP1	0.0317936
UBE2Q2	0.0330515			HIST1H2BG	0.0317936
OGN	0.0330578			TMPRSS4	0.0319986
A_23_P159631	0.033267			GDF9	0.032098
GNB1	0.033267			LAD1	0.0323413
SLC25A4	0.033267			CD3D	0.0323413
PXDN	0.0335209			HLA-DRB1	0.0324532
ATP2B1	0.0338122			ABCC5	0.0324759
DHRS7	0.034765			C9orf21	0.0325012
PTCHD1	0.0348641			OXT	0.032633
KCTD14	0.0353761			TRBV5-4	0.0326392
ADSS	0.0354			IL6	0.0326392
FAM59A	0.0354			NNMT	0.0326392
GNG4	0.0354			URG4	0.0326392
SFT2D1	0.0354			IER5	0.0335209
SLC7A8	0.0354			CXCL9	0.0335209
CDC40	0.0354899			CXCL1	0.0343936
ZNF267	0.0359102			UHRF1	0.0348441
DYNC1LI2	0.0359124			KCTD12	0.0349353
DMN	0.0359243			RAC2	0.0349353
SRPX	0.0359243			SYNPO2L	0.0350592
ABCA8	0.0359618			APBB1IP	0.0350835
MLL3	0.0359618			PLK2	0.0354
STEAP2	0.0360408			LBH	0.0359618
C6orf194	0.0363855			DARC	0.0360315
SUHW4	0.0363961			CHMP4B	0.0361816
ABCE1	0.0371383			UGCG	0.0361816
UNC5D	0.0372317			LCP2	0.0361816
P2RY5	0.0374485			LARP2	0.0366785
HGD	0.0375031			ENST00000374279	0.0369086
CALML3	0.0377913			ARHGAP30	0.0369221
MSMB	0.0378075			TACSTD1	0.0370406
NEXN	0.0378807			GNL3	0.0370406
PFN1	0.0378807			CERK	0.0371383
SREBF2	0.0378807			EPOR	0.0371495
CELSR1	0.0380362			RHBDF2	0.0372181
ARL13B	0.0381624			HSPB3	0.0377913
TRO	0.0381624			ANKRD44	0.0378807
FBXO9	0.038475			IPO11	0.0378807
DSCR1L2	0.0385485			SERHL	0.0378807
NR2E3	0.0390406			FLJ13236	0.0380774
EDIL3	0.0391045			IFNG	0.0381624
CPAMD8	0.0391073			RERE	0.03891
HOXD1	0.0394435			ARMC3	0.0394465
PPAP2A	0.0394465			A_23_P83760	0.0395728
NUDT15	0.0395952			KIAA0922	0.0397111
KIAA1324	0.0397746			APOBEC2	0.0402282
SORBS2	0.0397746			A_23_P136023	0.040873
DPT	0.0398248			BXDC1	0.0411848
PIK3C2A	0.0400714			BICD1	0.0425151
PXMP2	0.0405598			ARID5A	0.0425175
TMEM14A	0.0405598			FGF22	0.0425175
MAGEH1	0.0409847			CENTA2	0.0429453
CAP1	0.0411848			TMEM130	0.0429748
A_23_P72949	0.041459			MTHFD2	0.0430841
LEPROT	0.0414998			MELK	0.0436313
CRSP3	0.0416357			FUT3	0.0436313
ZNF596	0.0420375			AMICA1	0.0442783
MPPED2	0.0425175			PDLIM5	0.0442783
ACOXL	0.0436313			THBD	0.0442783
ATP6AP2	0.0436313			LY96	0.0442783
PPP1R12A	0.0438123			WNK2	0.0449884
RPL7L1	0.0439043			GNAL	0.045027
SPCS1	0.0442365			KLF10	0.0454383
C20orf198	0.0442783			PKIB	0.0458192
DA844431	0.0442783			REEP3	0.0458192
DNAJB5	0.0442783			CAMKK2	0.0458362
FAM92A1	0.0442783			BTBD7	0.0462093
SHOC2	0.0442783			MGC20983	0.0462245
SLC39A7	0.0442783			MXD4	0.0462245
ZNF532	0.0442783			F5	0.0467815
DUSP3	0.0449199			A_23_P52621	0.0469499
KLK4	0.045027			STYXL1	0.048011
SOAT1	0.045027			MYH1	0.0480956
PLEKHH1	0.0451886			CCDC3	0.0482007
ZNF671	0.0451886			NFKBIZ	0.0483194
AP1B1	0.0454383			JOSD1	0.0483194
GPM6B	0.0454383			ENC1	0.0484425
HIPK2	0.0458192			BATF	0.0484709
F11R	0.0458362			ZFP30	0.0485663
LOC152485	0.0458362			ETS2	0.0485663
UNC13C	0.0458362			SYTL2	0.0485663
C6orf62	0.0460868			IL1RAPL1	0.0490064
HIST1H2AC	0.0462093			SIPA1L2	0.0490673
SCP2	0.0462093			TMF1	0.0490673
LMO4	0.0465357			IRF8	0.0490712
CCNI	0.0470028			HTN1	0.049717
ESRRG	0.0478963			CGI-38	0.0497676
C4orf33	0.048011			ZFP36L1	0.0497676
ANKRD11	0.0483194			A_23_P169217	0.0498298
AR	0.0485663			CAMP	0.0502893
FLJ20628	0.0485663			STMN2	0.0508432
FAM120A	0.0488064			C10orf79	0.0512739
DNAH11	0.0490673			OCLN	0.0520146
PART1	0.0490673			COL1A1	0.0523639
SLC35F4	0.0490673			C3	0.0526249
RANBP3L	0.0491617			CENPN	0.0526249
DIAPH2	0.0495313			SIX4	0.0527635
HIATL1	0.0495313			PHF6	0.0527635
ARID4B	0.0495358			URP2	0.0527635
HIAT1	0.049717			PGC	0.0528874
KHDRBS2	0.049717			HSD17B11	0.052893
C9orf125	0.0497631			NFKBIL1	0.0529735
CD177	0.0497631			MLF1	0.0529735
INHBB	0.0497631			EEF1A2	0.0530471
KIAA0980	0.0497631			SLN	0.0530883
FLJ31659	0.0502524			UPK1B	0.0535009
GIMAP1	0.0503767			ANGPTL4	0.0535827
PRO1843	0.0503767			NFIL3	0.0535827
PITPNB	0.0507639			GPSM1	0.0535935
C8orf47	0.0508432			MTL5	0.053609
VEZF1	0.0511009			LOC203547	0.0539043
DSCR1L2	0.0512739			ESF1	0.0544606
STAG2	0.0515015			FTL	0.0545102
TMPRSS2	0.0515015			INPP5D	0.0547903
LOC152485	0.0518778			COMP	0.055642
CSRP2	0.0522199			TGIF	0.0557775
LAMP2	0.0522462			CCNT1	0.0557775
AIM1	0.0526249			HSPA1A	0.0557775
LOC51136	0.0526249			CD2	0.0557775
PDZRN4	0.0527635			FAP	0.0560794
PHLDA2	0.0527635			DNAJC14	0.0566163
PPFIA2	0.0527952			LOC285878	0.0575119
CBFA2T2	0.052893			MMP19	0.057833
EGF	0.0529735			CRISP3	0.0578471
Gcom1	0.0530471			BICD2	0.0583365
TMEM59	0.0532004			MGC26963	0.0583365
VAMP1	0.0535009			ZNF467	0.0590947
HHAT	0.053567			NHLH2	0.0599196
TMEM35	0.053609			IL26	0.0599196
SMURF2	0.0550169			PNMT	0.0605342
RRP22	0.0555108			CCT6A	0.0605342
STAT3	0.055642			CEBPB	0.0606491
UNC50	0.0557775			UBD	0.0606557
ADH5	0.0558908			CPVL	0.0612435
HIST1H2AA	0.0558908			CST7	0.0628359
IPO7	0.0558908			KLHL22	0.0628359
SYNC1	0.0558908			THC2339388	0.0630434
ELF2	0.0568461			TBX2	0.0637497
TPMT	0.0571056			SPINK2	0.0637497
DSG2	0.0573889			ENST00000383048	0.0639975
ZNF791	0.0574847			TSPAN33	0.0641348
MANSC1	0.0575256			COL10A1	0.0641762
NFIA	0.0581797			PSCD3	0.0641762
PTPRO	0.0583077			CCDC88	0.0642557
ZNF600	0.0584575			PTPRC	0.0646649
ZNF649	0.0589067			PLA1A	0.0647307
RWDD2	0.0595886			ITGA8	0.0653195
IER3IP1	0.0598415			DGCR6L	0.0654639
HOXD10	0.0602488			RPL36	0.0654639
BRIP1	0.0607913			ENST00000333066	0.0658181
SYPL1	0.0618086			PPIL6	0.066316
EPM2AIP1	0.0620569			RUNX3	0.0675763
CD47	0.0626001			GCM1	0.0678896
COL7A1	0.0628359			CKM	0.0678896
GDEP	0.0628359			ITGAV	0.0678967
TMEM66	0.0629242			TGFBI	0.0683476
AGL	0.0630434			HLA-DRB4	0.0685897
RNF13	0.0630434			SIGLEC9	0.0692103
RPN1	0.0632616			A_23_P255137	0.069423
GGTLA4	0.0636945			IGL@	0.0696047
MAP4K3	0.0637497			NPM1	0.0705024
PPARBP	0.0639269			PLTP	0.0706467
RFXAP	0.0639269			AVPI1	0.0708528
CCDC48	0.0639975			CBLN2	0.0708528
CEP170	0.0642557			SRGAP2	0.0708528
PROSC	0.0642557			FLVCR	0.0708561
SVIL	0.0642557			MTAC2D1	0.0712569
YES1	0.0642557			KCNK17	0.0712569
RIMS3	0.0647095			KLF9	0.0712986
HOMER2	0.065289			PECAM1	0.0714417
LOC147804	0.065289			EMP1	0.0715513
SLC27A6	0.065289			KPNB1	0.0715513
LRRC50	0.0653195			AFF1	0.0717309
CD46	0.0656306			SAMSN1	0.0717309
SCML1	0.0661949			MYOM3	0.0717309
ISL1	0.0664961			RPH3A	0.0717309
RBL2	0.0664961			C20orf103	0.0727254
ALDH3A2	0.0670244			ELK2P1	0.0727254
SCP2	0.0670244			TGM2	0.0727334
ZNF540	0.0674809			A_23_P366468	0.0727555
ZNF92	0.0675763			PYCRL	0.0728156
CAPS2	0.0678896			TGIF	0.0728156
APOBEC3C	0.0683073			GLYATL1	0.0730261
YWHAE	0.0683073			C15orf48	0.0734504
CETN2	0.0683476			APOBEC3B	0.0736056
ARFGAP3	0.0684805			NTNG1	0.0737484
FSIP2	0.0684805			HS3ST1	0.0739773
CRBN	0.0684906			HEY1	0.0741043
ANXA3	0.0685958			GPR4	0.0746586
TPM1	0.0686237			GATA6	0.0749109
RBP7	0.0691397			SMOX	0.0749109
DHDH	0.0691404			ISG20	0.0749109
RNPEP	0.0695428			RCC1	0.0755568
PEG10	0.0695634			THC2344956	0.0756861
SORCS2	0.0695634			RAMP1	0.0757266
UNG2	0.0696047			ECGF1	0.0757266
NDUFA5	0.069686			FRZB	0.0758129
JAKMIP1	0.0703461			HSPA1A	0.0769948
LRCH2	0.0704471			THSD1	0.0772722
CA8	0.0708528			IL17C	0.0773582
TCEAL2	0.071029			HLA-DQA2	0.0776802
TM9SF2	0.0712986			NIPA2	0.0788553
TP53I3	0.0713041			MAF1	0.0790418
OR5F1	0.0716824			KCNF1	0.079242
ARHGAP6	0.0717309			C12orf37	0.0792501
CYB561	0.0717309			CACNA1D	0.0797055
HIST2H2BE	0.0717309			PTPRM	0.0797784
HOXA5	0.0717309			LIPF	0.0800496
ZNF613	0.0717309			IFRD1	0.0814839
PLAGL1	0.0719917			TXLNB	0.081536
BCAS1	0.0722113			RRN3	0.081536
LRP11	0.0727254			MYH7	0.081536
ZNF426	0.0727254			ANKRD21	0.081536
MYL6	0.0727555			BICD2	0.081536
SATB1	0.0727555			MAP3K12	0.0818368
NEK7	0.0728156			IGL@	0.0818779
HYLS1	0.0730261			PTEN	0.0819577
ENST00000361681	0.0734504			INPP5D	0.0820415
RNF6	0.0736948			SFXN4	0.0820709
SEC61G	0.0736948			F2RL2	0.0822291
ID4	0.0736972			HIST1H4K	0.0822328
HOXA10	0.0739773			ARHGDIB	0.0822328
ADI1	0.0741043			ZYG11BL	0.0822442
SCGB2A1	0.0749109			MAL2	0.0828249
CSTA	0.0751083			THBS2	0.0830105
GREB1	0.0752127			MMP10	0.0830105
PPAPDC1B	0.07549			NR4A3	0.0831511
SLC23A1	0.0759609			ENST00000367073	0.0836938
LRFN5	0.0766729			C9orf58	0.0836938
BNIP3L	0.0766783			ALB	0.0836938
CYP39A1	0.0768441			PICK1	0.0842134
A_23_P158513	0.0771554			JMJD5	0.0846655
USP33	0.0771554			EDN1	0.084706
HSPB8	0.0772002			A_23_P10656	0.0847406
RSPRY1	0.0774979			CLEC12A	0.0847406
SC4MOL	0.0774979			HLA-DQB1	0.0853647
FLJ13195	0.0776015			C3orf26	0.0855575
EYA4	0.0776802			RNF186	0.0855575
PRO0245	0.0781172			PCDH11Y	0.0861923
RAB6A	0.0784083			CMTM3	0.0875315
THC2370681	0.0784712			HIST1H2AI	0.087864
ZMYM6	0.0785601			CBR4	0.0894981
IGF1R	0.0788553			FLOT1	0.0898351
NR2F2	0.0788553			FLJ39822	0.0898365
ADCY2	0.0792453			GREB1	0.0900218
ITGA6	0.0792453			TNFAIP6	0.0900569
GPR30	0.0793027			NEDD4L	0.0900569
DES	0.0797784			CTHRC1	0.0902757
DNER	0.0797784			SFTPA2	0.0902886
PCP4	0.0797784			MRPL49	0.0909441
RASSF6	0.0797784			CLDN7	0.0913501
U00943	0.080193			GBP4	0.0913501
ANKRD18B	0.0805153			MST150	0.0913501
PAH	0.0808799			CXCL10	0.0916207
GSTM3	0.0814839			ADRB2	0.0916944
SPCS2	0.0814839			MAP2	0.0947882
CAPN6	0.081536			A_23_P39494	0.0948045
DLG1	0.081536			MAP3K8	0.0948911
FAAH2	0.0817428			PNRC1	0.0949838
CABIN1	0.0818368			MATK	0.0952033
NAG8	0.0819577			TBX4	0.0953497
PENK	0.0819577			ADAMTS9	0.096066
PRRX1	0.0819577			VIP	0.0960777
ASXL2	0.0819867			INPP4B	0.0968769
KLK2	0.0822291			SIN3B	0.0968769
GJE1	0.0822328			PPP1R3B	0.0968769
PLD5	0.0822328			SMR3B	0.0974856
FLJ25791	0.0826782			F2R	0.0975545
CYB5A	0.0828249			ZNF217	0.0975917
DSCR10	0.0828249			CASQ2	0.097682
SMAD4	0.0829147			ATP1B1	0.097682
RAB25	0.0830102			GADD45A	0.097682
OAZ3	0.0834606			NAIP	0.0977928
FLJ20035	0.0836276			IL1RN	0.0981057
PRTFDC1	0.0838462			SLPI	0.0981886
TRIM23	0.0842073			KRT4	0.0996364
DENR	0.0843165			BCL3	0.0996364
LARP7	0.0846655			MMD	0.0999
PFDN6	0.084829			ABHD2	0.0999
GGTL4	0.0853647			PREX1	0.100274
ANPEP	0.0854781
C1orf34	0.0854781
PAX3	0.0854781
HNMT	0.0857104
FLJ20054	0.0861923
DDX42	0.0863113
CDC42EP3	0.0864891
TMEPAI	0.0870736
SLC14A1	0.0871239
DPT	0.0875873
GGT6	0.0883449
CAV2	0.0886263
KRAS	0.0900218
C1orf103	0.0902768
TCF7L1	0.0902886
ADRA2C	0.0904587
CDKN1C	0.0905009
ROBO3	0.0906882
PCP4	0.0909441
ZNF12	0.0909441
STXBP2	0.0909926
CROT	0.0913501
C1D	0.0922142
TCF7L2	0.0924075
FLJ38663	0.0929208
CANX	0.0930733
CAPZB	0.0932971
DHCR24	0.0939039
MT1H	0.0941259
ZNF395	0.0945064
COL13A1	0.0953123
TUSC3	0.0953123
ABAT	0.0955435
IFIT2	0.0956368
TSPAN2	0.0960303
ALOX15B	0.096066
ASB8	0.0964168
CDC42BPA	0.0968769
KIDINS220	0.0968769
TOP1	0.0968769
C10orf28	0.0973726
CREB3L4	0.0974771
TES	0.0974771
FES	0.0975545
DPYS	0.097682
FLNC	0.097682
TAOK3	0.097682
TGFB3	0.0976958
MAS1	0.0981057
CAT	0.0981336
NNT	0.0988788
MAP2K1IP1	0.0996364
GSTP1	0.100387

## Sheet: NOETS
GENES DOWNREGULATED IN NoETS			GENES UPREGULATED IN NoETS
genename	qvalue		genename	qvalue
ROCK1	0		ATF3	0
SETD5	0		EGR1	0
ACRC	2.01823e-06		DUSP1	0
ZNF800	5.86554e-06		CYR61	0
ZMAT1	1.12776e-05		FOS	0
ZNF644	1.12776e-05		VEGFA	0
SAMD9	1.57258e-05		RGS1	3.37365e-08
CALD1	4.22132e-05		APOLD1	3.31231e-07
RBAK	4.74234e-05		EGR2	3.31231e-07
DEK	5.00667e-05		CD69	3.54233e-07
NEK1	6.06516e-05		IER2	3.73696e-07
ZNF569	8.06166e-05		FOSB	5.20505e-07
PSMC2	0.000101825		NR4A1	8.90642e-07
ZNF658	0.000131972		CCL3	2.01823e-06
GGT6	0.000195257		RHOB	2.36155e-06
NBEA	0.000212521		ZFP36	2.46099e-06
BRCC3	0.000212521		SLC2A3	2.89965e-06
ZFP37	0.000274271		CCL4	4.64117e-06
NEK1	0.00029985		JMY	6.32339e-06
LOC88523	0.000337215		SPRY1	8.16001e-06
ZNF441	0.000422922		CXCR4	1.12776e-05
ARHGAP5	0.000539043		NR4A2	1.12776e-05
ABCA8	0.0008203		A_23_P72169	1.57887e-05
CHMP2B	0.000876741		URG4	1.57887e-05
HOXA13	0.000986668		A_23_P170719	2.18992e-05
PYGL	0.00099364		DUSP5	3.29482e-05
ZNF540	0.0010635		MYLPF	4.4937e-05
LYRM2	0.00107937		THBS1	4.74234e-05
SENP7	0.0012592		AXUD1	5.89895e-05
MPDZ	0.00128643		CHI3L1	6.06516e-05
AMY2B	0.00133853		PDK4	6.9632e-05
ZNF684	0.00141347		SGK	7.74252e-05
SGK3	0.00156819		DNAJB2	8.06166e-05
CCDC82	0.00159661		PTGS2	8.85173e-05
PPAPDC1B	0.00159661		SOCS3	8.85173e-05
WBP4	0.00159661		RORA	8.95829e-05
KLHL20	0.00173187		A_23_P123234	0.000101825
OMD	0.0017703		DGCR6L	0.000108508
P2RY1	0.00191274		SNRP70	0.000119916
KIAA1212	0.00233836		PIK3R3	0.000119916
ADD3	0.00233836		TBL1Y	0.000121654
RAD50	0.00242504		A_23_P57836	0.000131972
CUL5	0.00250291		TBL1X	0.000131972
DNM1L	0.00250705		FLJ14154	0.000144998
ZNF271	0.00252356		MUC6	0.000148495
ATP2B1	0.0030899		CD14	0.000155685
LINS1	0.00314841		ZFX	0.000156249
ZNF287	0.00314841		FPR1	0.000158577
CAPS2	0.00332087		TNNC1	0.000224289
PLAGL1	0.00332389		A_23_P84679	0.000279566
NBPF14	0.00349597		SOX17	0.000299417
NFIA	0.00349597		ADRA2A	0.000389357
KPNA3	0.00354499		ST6GALNAC6	0.000422922
EIF1AX	0.00361036		MLPH	0.000422922
ZNF594	0.00377817		SELE	0.000448802
MPHOSPH10	0.00377817		RGS16	0.000448802
RNF13	0.00390336		PAFAH1B3	0.00046392
HOXA10	0.00401035		EVI5	0.00046561
CPM	0.00442898		MS4A4A	0.00046561
ZMYND11	0.00442898		MAFF	0.00048368
OGN	0.00445325		MYO18B	0.000539043
CEP350	0.0045142		ZNF507	0.000539043
C20orf177	0.0045142		GNAL	0.000539043
HSD17B3	0.00453848		LOC441282	0.000612489
FLJ25791	0.00473014		STATH	0.000690838
DYNC1LI2	0.00478786		A_23_P113056	0.00073538
RAB23	0.00489437		BTG2	0.00073538
ITPR2	0.0050677		GATA6	0.000791451
LCORL	0.00542489		GADD45G	0.000876741
SLC27A6	0.00542489		IER3	0.000884407
WSB1	0.00548326		TRIB1	0.000961923
AMY2A	0.00589577		EXOSC5	0.000995979
THC2436602	0.00628408		APOC1	0.000995979
ZNF148	0.00628408		GALNTL2	0.000995979
DA234975	0.0065944		FLOT1	0.00105298
THC2303960	0.0065944		AREG	0.00114555
LRRCC1	0.0067479		KLF6	0.00114555
KIAA0423	0.00678744		MXD4	0.00119493
CUZD1	0.00678744		TMEM142C	0.00124642
PCM1	0.00681633		DUSP6	0.0012592
SUHW4	0.00719337		TNNI2	0.00130065
SATB1	0.00723734		C1QB	0.00141347
A_23_P72949	0.00795334		NT5DC2	0.00142453
CYorf15B	0.00797874		TSPAN33	0.00159661
MGC5139	0.0080115		NCF2	0.00159661
SMC6	0.0080115		RAB43	0.00163534
MTDH	0.00818042		PLK3	0.00170173
ZNF671	0.00818042		LPP	0.00177156
ZNF44	0.00825586		PLEK	0.00178788
PDE8A	0.00859943		HEY1	0.00180292
PAGE5	0.00870726		EEF1A2	0.00191274
FAM120A	0.00882873		GADD45B	0.00195629
ZNF334	0.00883085		JUN	0.00195629
GNRH1	0.00924929		STX6	0.00201434
PDE8B	0.00952869		ANGPTL4	0.00201434
DNTTIP2	0.00978488		MCL1	0.00201434
ADRA2C	0.00978488		SNF1LK	0.00201619
VEZF1	0.0103574		PTGS1	0.00228251
NUAK1	0.0104673		CCDC125	0.00233836
NR2F2	0.0104673		LAPTM5	0.00233836
NLGN1	0.0106978		TOM1	0.00242504
TBC1D8B	0.0108776		ENST00000361266	0.00242504
DA844431	0.0109225		CEBPD	0.00249986
MAP4K5	0.0109972		PTOV1	0.00255682
CCNT2	0.0110118		PIM3	0.0026255
FER1L3	0.0111791		CXCL2	0.00265134
HSPA4L	0.0112825		RUNX1	0.00279735
C8orf46	0.012141		PFKFB3	0.00284701
KIDINS220	0.012141		CKM	0.0028976
SATB1	0.0124573		A_23_P158868	0.00290646
STAG2	0.0124573		HSPB3	0.00293308
DLG1	0.0127543		C19orf48	0.00294946
SLMAP	0.0129103		TTLL5	0.0030899
KIAA1012	0.0130117		HS3ST2	0.00314841
KIAA1505	0.0130561		ENST00000361266	0.00349597
NSBP1	0.0134664		IGHD	0.00349597
KIF21A	0.013622		IFI30	0.00350988
UPF2	0.0138123		ZNF289	0.00350988
MTDH	0.0148489		IL1RL1	0.00350988
THOC1	0.0149775		SYNPO2L	0.00350988
SPOP	0.0150314		ICAM1	0.00350988
EPM2AIP1	0.0150843		LILRB3	0.00350988
CCNI	0.015196		F13A1	0.00354499
PTPLA	0.0152703		TBX4	0.00356267
ZNF267	0.0154626		C5AR1	0.00356267
MAF	0.0154626		FAM84B	0.00358773
ANXA1	0.0157122		HPS1	0.00358773
ELF2	0.0157122		ACTN2	0.00359545
FADS1	0.0159654		ZNF768	0.00371787
LOC51136	0.0159654		SLC25A6	0.00377817
IGF1R	0.0160562		AIF1	0.00383015
C2orf43	0.0162263		SLCO2B1	0.00390716
GRAMD1C	0.016571		ELF3	0.00390716
ZNF84	0.0166566		THBS4	0.00390716
ARL13B	0.0166966		IGHA1	0.00393715
CEP290	0.0167994		RAB17	0.00404471
MLL3	0.0174261		SPINK2	0.00407572
A_23_P30415	0.0174261		THSD1	0.00410509
CRBN	0.0174261		CD83	0.00422215
SEMA3C	0.0174966		ENAH	0.00442898
SPATA18	0.0174966		IFRG15	0.00443329
CLUL1	0.0174966		ALDH3A1	0.00443329
PROSC	0.0175789		THRAP5	0.00445337
THC2340230	0.0180902		APOE	0.00457519
ZNF75	0.0182561		C1orf38	0.00458759
PDZRN4	0.0183342		A_23_P136023	0.00486782
PLOD2	0.0183342		NRAP	0.00489437
CCDC110	0.0186025		FCER2	0.00508792
TLOC1	0.0186129		TYROBP	0.00510007
SYCP2	0.0188558		TEX264	0.00522647
SCG2	0.0188774		CTGF	0.00551242
DUT	0.0192048		ZCCHC2	0.00564383
DPY19L2	0.0196746		SLC19A2	0.00580959
RSPRY1	0.0197324		PICK1	0.00580959
FLRT3	0.0201336		MBP	0.00612337
DIAPH2	0.0203091		IGH	0.0065944
POLK	0.020409		SEC24C	0.00666887
TROVE2	0.0205268		HIST1H4K	0.00678744
RPL7L1	0.0205751		SLC12A4	0.00680578
CYP51A1	0.0206104		TTN	0.00681633
PIK3CA	0.0206483		H19	0.00681633
ZBTB38	0.0207555		CDKN1A	0.00681633
LOC440264	0.0210465		MGC17330	0.00681633
CCDC55	0.0211565		FOXJ1	0.00720574
CAPZB	0.0217802		MYH6	0.00723165
PLEKHA1	0.0217802		DUSP2	0.00723165
ZNF22	0.0217802		DEFA3	0.00723734
CASP6	0.0217812		TXNRD2	0.00736255
DYNC1LI2	0.0218043		JUNB	0.00795334
HOXD10	0.0220828		GON4L	0.00816368
APPL	0.0221537		TBX2	0.00819591
A_23_P147404	0.022287		HLA-DRB3	0.00837198
FSIP2	0.0229968		RHOD	0.00847692
PERP	0.0230934		FNBP4	0.00847692
THC2352042	0.0230934		NR2F6	0.00859943
PGRMC1	0.0230934		INPP5D	0.00870726
ZNF615	0.0230934		HLA-DQB1	0.00870726
TRPM7	0.0232475		UNC119	0.00937349
DNAH11	0.0232694		ENST00000374279	0.00952869
MSMB	0.0235417		CARD9	0.00952869
ZNF160	0.0238703		C5orf21	0.00971856
FOXP1	0.0246665		A_23_P148236	0.0100158
LRRC19	0.02495		ARID5A	0.0100158
NTN4	0.024961		AKAP8L	0.0100764
PRRX1	0.0251831		HLA-DRB4	0.0100764
PLS1	0.0252221		CD3D	0.0102151
TTRAP	0.0253531		PNMT	0.0103574
RXRA	0.0258686		CNKSR3	0.0103574
TTC18	0.0259675		MASK-BP3	0.0103574
NEFH	0.026046		RAC2	0.0103574
ARC	0.0260666		TMEM132A	0.0103574
KRIT1	0.0266839		IER5	0.0106978
SCG3	0.0267931		IL1B	0.0109225
SCML1	0.0268912		NEDD9	0.0109279
EHF	0.0270496		PIM1	0.0109972
NDFIP1	0.0272039		DHRS2	0.0111631
NCOA4	0.0273503		MAF1	0.0111791
PAK1IP1	0.0273518		SAT1	0.011665
C14orf24	0.0273518		CD52	0.0119453
HIST3H3	0.0273518		RHOU	0.0121081
NFXL1	0.0276019		KLHL22	0.012141
LDHAL6A	0.0276019		SLC1A1	0.012141
CDC40	0.0276019		GPR4	0.012141
ZBTB20	0.0276019		ZBTB16	0.0124573
NEK7	0.0277423		POLDIP2	0.0124573
PRKAR1A	0.0280823		THC2344956	0.0124573
C13orf31	0.0280823		THC2314039	0.0124573
FGFR2	0.0280823		ARHGAP30	0.0127543
C10orf116	0.0280823		C22orf13	0.0133921
CP110	0.0282758		PH-4	0.013622
LARP7	0.0285146		EPHA2	0.0137577
CD46	0.0291407		SMOX	0.0139884
VGLL3	0.0297528		CYP27A1	0.0142007
MLLT10	0.0298491		HLA-DQB1	0.0144832
ADH5	0.0298491		HLA-DRB1	0.0150464
LARP7	0.0298723		HLA-DRB5	0.0150695
CIB4	0.030729		TEAD4	0.015196
GPD1L	0.0309264		HIST1H4J	0.0153511
GABRE	0.0310821		VAV1	0.0154217
GPC1	0.0310821		HLA-DRB5	0.0155245
A_23_P159631	0.0312862		ST14	0.0155245
NFE2L2	0.0314718		C1orf64	0.0157122
YES1	0.0317625		EBI2	0.0157122
CLOCK	0.0317625		ECGF1	0.016004
AMY1C	0.0319119		CEBPE	0.016004
SGCE	0.0319997		NXN	0.016004
SASH1	0.0327504		AKR1B1	0.0161962
USP33	0.0330984		CD40	0.0167519
C6orf194	0.0345331		KCNJ16	0.0168174
LOC152485	0.0346702		PEMT	0.0174261
AVIL	0.0347257		AMACR	0.0174966
MAP4K3	0.0347257		PGAP1	0.0180902
RB1CC1	0.0347627		GPX2	0.0183342
KRR1	0.034806		SYNPO	0.0185646
SPG20	0.0349193		GAL	0.0186129
CASP4	0.035261		PTGER4	0.0186355
UBXD2	0.0352999		UCK2	0.0188558
ZNF781	0.0353623		ZNF511	0.0189138
BLZF1	0.0355103		HMHA1	0.0192048
LGALS3	0.0355103		DUS1L	0.0192048
CD3E	0.0355103		CD53	0.0195999
PIGX	0.0355314		TGM2	0.0195999
LOC152485	0.0356291		ITGAL	0.0196746
ADRA2C	0.0357507		SPP1	0.0201797
ZNF613	0.0357907		UPK1B	0.0201797
SLC5A8	0.0361085		FGD4	0.0202299
UBE2Q2	0.0365898		CCDC85B	0.0204934
WDR52	0.0366343		REPS2	0.0205268
C21orf81	0.0373158		ZNF536	0.0207126
THEX1	0.0373158		PLTP	0.0210465
ERGIC2	0.0376041		SCYL1	0.0210465
XPO1	0.0376041		CXCL1	0.0212323
ECHDC1	0.0376041		A_23_P16496	0.0212323
C14orf24	0.0378587		GPAA1	0.0212323
H3F3A	0.0382024		KLF9	0.0212323
EPHX2	0.0392009		HLA-DMB	0.0212323
MTF2	0.0392801		SLC16A3	0.0215424
FBXO30	0.0395535		AMOTL2	0.0217802
A_23_P95876	0.0402211		SERHL	0.0219694
M19503	0.0402316		SDHA	0.0221185
PRSS16	0.0404955		HES1	0.0221185
FAM92A1	0.0404955		ADAMTS9	0.0224347
ZNF462	0.0404955		ANKRD44	0.0224394
SMURF2	0.0410496		GCNT3	0.0225227
FSIP2	0.041219		FCGR2B	0.0225227
DMGDH	0.041219		CHI3L2	0.0228479
C1orf63	0.0415888		CAMKK2	0.0228479
COPG	0.0418543		EIF4EBP1	0.0229497
TPMT	0.0421149		AEBP1	0.0232475
AK3	0.0428975		ENST00000383048	0.0235277
FLJ38663	0.043181		MAN1B1	0.024285
TBL1XR1	0.0431893		GADD45A	0.0244141
HGD	0.0431893		ADAMTSL1	0.0245339
CHMP4C	0.0431893		HSPA1A	0.0246701
A_23_P50187	0.0431893		DARC	0.0248536
NDUFA5	0.0431893		BICD1	0.0249357
GSTM2	0.0431893		CD48	0.02495
OPHN1	0.0434826		CDC37	0.0251831
BCAS1	0.0436829		INPP5A	0.0252685
EHHADH	0.044236		FOSL2	0.0258943
BF758462	0.0444848		TIMP3	0.0262703
CRTAM	0.0453266		CTDSPL	0.0266839
C3orf57	0.0453266		PRKAG3	0.0268912
CYP2C8	0.0455679		PHLDA1	0.0271748
ZFP64	0.0456718		SLC7A7	0.0273518
PDE7A	0.0456718		DEF6	0.0273518
C9orf19	0.0457673		LTB	0.0273518
AGL	0.0458445		CH25H	0.0274607
COBLL1	0.0458949		SLC16A3	0.0274607
UNC13C	0.0467753		OR52N1	0.0276019
EAF2	0.0472266		A_23_P158524	0.0278102
TMEM14A	0.0482657		BAIAP3	0.0280823
CCDC100	0.0482822		HSPA6	0.0280823
SCPEP1	0.0488665		ADM	0.0280823
PIK3C2A	0.0494484		GDF15	0.0283358
PPP1R12A	0.0496311		ERRFI1	0.0298723
FAM59A	0.0496311		HIST1H4G	0.0309793
HLTF	0.0496311		TMEM166	0.0310039
F11R	0.0496311		HLA-DQB1	0.0312572
KIAA1383	0.0496936		LOC285878	0.0312862
ZNF302	0.0501173		IFP38	0.0317625
RBL2	0.0505507		CITED4	0.0317625
UFM1	0.0507795		SHMT2	0.0317625
TSPAN2	0.0508559		CRTAC1	0.0317939
ZNF681	0.0510093		DNAJC14	0.0325984
FADS2	0.0512147		CC2D1A	0.032826
APP	0.0512964		RASD1	0.033398
WHSC1L1	0.0519919		CYP4F2	0.0335715
TNRC6B	0.0521196		MYC	0.0339132
C5	0.0521196		BMPER	0.0339305
GLUD1	0.0521873		FAM43A	0.0342604
CDH26	0.0523453		HSPB7	0.0345011
SFN	0.0527085		CRIP1	0.0347257
PAPD4	0.0527085		KLF4	0.0347627
DMD	0.0527085		PHF6	0.0353623
TLOC1	0.0527085		IGSF6	0.0354395
ZNF83	0.0527085		ESRRA	0.0355004
BARHL2	0.0531233		SLC15A3	0.0357507
C11orf54	0.0534687		NTRK1	0.0357721
RHOBTB3	0.0535321		CCL18	0.0370317
ARHGAP29	0.0535321		FLVCR	0.0373158
SEC11C	0.053765		APOL1	0.0376041
SMARCC2	0.0541211		SCMH1	0.0376041
PTN	0.0546724		MYH7	0.0379925
PLEKHC1	0.0546776		TNRC5	0.0384072
CSDA	0.0546776		SLC37A1	0.0384875
CYP3A5	0.0548991		LRRC2	0.0386198
REEP5	0.0548991		PRR16	0.0386274
MTHFD2L	0.0550927		EIF4G1	0.0392801
C1D	0.0556315		CST7	0.0392801
PDPK1	0.0558473		CA3	0.0392801
PODXL	0.0558473		A_23_P22086	0.0396427
GPR87	0.0561644		TREM2	0.0396427
PJA2	0.0561644		A_23_P122323	0.0396877
PLEKHH1	0.0561644		HS3ST1	0.0396877
SC4MOL	0.056326		IFLTD1	0.03969
CAPS2	0.0566526		ETS2	0.0403061
ACOXL	0.056844		SIX4	0.0403469
ZNF532	0.0571612		KLF2	0.0419639
ZNF596	0.0572754		SH3PX3	0.0421805
ZNF24	0.0575208		MYH2	0.0431893
PITPNB	0.0575208		MYOM3	0.0431893
CLK1	0.0577221		CXCL9	0.0433594
TUG1	0.0577221		A_23_P147525	0.0435323
SLC16A9	0.0595824		HIST1H2BG	0.0436752
NBN	0.0596493		HCK	0.0436829
PHGDH	0.0596493		HLA-DQA1	0.0436829
CNTN4	0.060269		THBD	0.0438572
AZGP1	0.0607103		BICD2	0.0452825
TOPORS	0.0610123		ARL2	0.0452825
C21orf91	0.0619616		C20orf175	0.0455475
TMEM14C	0.0624085		FCGR1A	0.0461208
ZNF545	0.0624085		CEBPB	0.0463723
COIL	0.0624856		NR4A3	0.0466468
PHF11	0.0624856		ABHD2	0.0488665
GLIPR1L1	0.0624997		PTP4A1	0.0495801
FLJ21062	0.0624997		TUBA2	0.0496284
ASXL2	0.0624997		HEYL	0.0496311
KRCC1	0.062705		FUT3	0.0496311
CTSL2	0.0633178		CHMP4B	0.0496311
EGF	0.0633178		HTN1	0.0505507
GTF2IRD2	0.0636996		C1QA	0.0505507
CRB1	0.0636996		A_23_P147505	0.0521196
FRMPD2	0.0637089		LRRC8E	0.0521265
ACTR2	0.0643983		PRUNE2	0.0521265
EID3	0.0643983		HLA-DQA1	0.0521873
VILL	0.065442		IGSF10	0.0524269
ARMCX1	0.065442		TRPM4	0.0526003
CYP3A7	0.065442		GATA5	0.0526003
EXOC1	0.065442		F5	0.0527085
PERP	0.0657711		MB	0.0527085
ANKRD20A2	0.0657711		STYXL1	0.0527085
PPARBP	0.0658139		SAMHD1	0.0527085
SFRS11	0.0658139		TMEM130	0.0527085
TXNIP	0.0662831		LGR6	0.0527085
RECQL4	0.0670662		CISH	0.0527085
CALM1	0.0670915		CLTB	0.0528896
BMPR1A	0.0672167		NPFFR1	0.0529094
SET	0.0674585		REEP3	0.0529094
TFAP2B	0.0675924		A_23_P135837	0.0535321
FBXO9	0.0675924		PGC	0.0535321
LOC728276	0.0675924		ZYG11BL	0.0541353
LITAF	0.0680438		PITX2	0.0542672
FLJ21511	0.0682292		CEBPB	0.0542694
RFPL1	0.0683251		CRIP1	0.0546724
CAP2	0.0683251		GMDS	0.0548213
CNGA1	0.0685498		RNF186	0.0548991
CPLX3	0.0685498		RDH11	0.0548991
KIAA0980	0.0686817		IGL@	0.0548991
KCNH5	0.069247		C9orf21	0.0548991
IPO7	0.069247		KLF10	0.0548991
ROCK2	0.069247		PZP	0.0551408
SPCS2	0.069247		TSTA3	0.0554654
HOXA5	0.0693376		TNNT1	0.0556315
ID4	0.0693376		FLJ21438	0.0558473
TOPBP1	0.0693376		A_23_P83760	0.0558473
C9orf19	0.0693376		EFNA1	0.0570089
NEXN	0.0701358		NCKAP1L	0.0571612
KLF5	0.0701503		DDX49	0.0572754
KLHL13	0.0703403		JOSD1	0.0572754
EIF2S3	0.0703668		CA12	0.0575208
TSGA10	0.070522		SMPD1	0.0576366
DKFZp686L1814	0.0707002		SGEF	0.0576567
CDC42BPA	0.0709023		BAMBI	0.0577221
ASPN	0.070996		TACC3	0.0577221
DSCR10	0.070996		MYRIP	0.0579852
DB519437	0.071148		MMP7	0.0580284
TMEM168	0.071148		WNT7A	0.0590628
PAX3	0.0712554		ZFP30	0.0596251
ANGPT1	0.0715762		LRRC37A3	0.0619616
GOLGB1	0.0716289		ASB7	0.0624085
HMBOX1	0.0718126		HCP5	0.0628325
LRCH2	0.0722549		SIRPA	0.0628446
PPFIA2	0.0723134		BAG3	0.0636996
HOMER2	0.0723971		CA12	0.0636996
CDC73	0.0726155		ARHGAP10	0.0636996
KIF18A	0.0727437		MYO7A	0.0637089
FLJ38723	0.0727437		PMM2	0.0649601
CETN2	0.0727716		NRP2	0.065429
HIST1H3E	0.0727716		FGF22	0.065429
CDH26	0.0727716		LOC441168	0.065442
SFRP1	0.0727998		ZFP36L1	0.065442
ITGA6	0.0729896		PRO0132	0.065442
ACTR2	0.0730803		C17orf60	0.0658139
COL4A3	0.0738504		EDG7	0.0658139
AMD1	0.0740205		HTRA3	0.0661352
CYP4Z1	0.0740205		PPP1R3B	0.0670662
TOP1	0.0740205		SEC61A1	0.0670662
SEC63	0.0740205		CXYorf3	0.0671401
PLCB4	0.0744667		MYH4	0.0672167
NPDC1	0.0744667		KLF13	0.0672167
SLC16A5	0.0744667		IGL@	0.0672167
HIPK2	0.0747553		EMP1	0.0677695
ANKRD11	0.0747553		A_23_P124264	0.0681476
GATA3	0.0749491		SLC38A2	0.0683251
IBSP	0.0752248		ELK2P1	0.0683251
SYT13	0.075411		A_23_P159558	0.0687687
SACM1L	0.0759431		STX10	0.069247
CASC4	0.0762369		A_23_P9552	0.069247
C2orf30	0.0762651		ATAD3B	0.0693376
TMED2	0.0764214		LPGAT1	0.0693376
CAPZA2	0.0767355		ENPP3	0.0701503
PCP4	0.0767355		GSR	0.0704186
C1orf59	0.0767355		AATK	0.0704186
STRC	0.0767355		PCDHB2	0.0706154
INHBB	0.0767355		FLJ30194	0.070996
ZNF91	0.0780631		SERPINA3	0.070996
ERBB2IP	0.0781507		RAMP1	0.070996
PASK	0.0785771		C20orf103	0.0716289
NFIB	0.0789107		MYF6	0.0716289
SYPL1	0.0796946		KLK2	0.0716289
PCP4	0.0808498		SLC13A3	0.0716289
MAT2B	0.0809309		LRPAP1	0.0719768
C9orf39	0.0809309		IGL@	0.0723134
FAM38B	0.0809309		FLJ13236	0.0724469
TGM1	0.0809309		ZNF467	0.0724479
HIST1H1B	0.0809763		GRIK1	0.0727437
C14orf109	0.0811949		PCDH11Y	0.0727437
C14orf106	0.0819198		UBD	0.0727536
SP100	0.0822209		GRB10	0.0727716
PPP1R3C	0.0822561		A_23_P169587	0.0727716
ANXA3	0.0826115		CLSTN2	0.0727716
DPT	0.0826253		OXT	0.0737566
KCNK6	0.0829093		NNMT	0.0737706
CAV1	0.0829276		TUFM	0.0738504
A_23_P28743	0.0835517		CCDC3	0.0738504
ZNF532	0.0843503		TIPARP	0.0738504
GRHL1	0.0848518		SPDEF	0.0740205
PBX3	0.0848518		CXCL13	0.0740205
PTCHD1	0.0849427		FOSL2	0.0741603
FNDC3A	0.0849563		TUBB2A	0.0744667
PDE6C	0.0851556		CDC2L6	0.0744667
HMGN2	0.0853713		SOD2	0.0745543
CCNC	0.0861429		KAZALD1	0.0745543
SRPX	0.0862214		STMN2	0.0747553
HIST1H3F	0.0862408		FBLN2	0.075038
A_23_P138235	0.0879601		A_23_P72252	0.075411
CD59	0.0880368		IL26	0.0763127
SAMD9L	0.0880368		EGR3	0.076564
KBTBD6	0.0880368		TSPAN3	0.0767355
ZNF350	0.0882235		SOX5	0.0775452
MUC15	0.0888158		CHRM3	0.0777478
MAT2A	0.0892644		IGF2BP2	0.0789157
FLJ20054	0.0892958		CAMK1	0.0792265
CSPP1	0.0895514		CLTB	0.0792265
C7orf31	0.0899586		IKBKE	0.0794503
DMN	0.0904913		MDK	0.0794503
RFPL2	0.0905299		IGKV1-5	0.0807807
CROT	0.0908651		SBF1	0.0808498
VISA	0.0908739		HLA-DPA1	0.0808498
RGS13	0.0914576		LIPF	0.0809309
ADAMTSL3	0.0921233		C8orf4	0.0809309
N-PAC	0.0921771		SUCNR1	0.0809309
BNIP3L	0.0921771		A_23_P39494	0.0811949
EPHA7	0.0922655		MMD	0.0814829
CELSR1	0.0922655		FBLN1	0.0819198
PART1	0.0922655		IGL@	0.0822561
PRND	0.0922655		APBB1IP	0.0822561
SLC25A37	0.0922826		CORO1B	0.0829321
MAP3K2	0.0928234		EIF4B	0.0835068
EFHD1	0.0929567		TFF3	0.0836438
SLC5A8	0.093481		TMEM1	0.0841002
GNGT1	0.093481		AX721203	0.0843503
CECR6	0.0937312		ALDOA	0.0843503
CAST	0.0937312		PPIL6	0.0847855
A_23_P125301	0.0937312		KCTD12	0.0852294
ZNF12	0.0937312		CRTAP	0.0862214
C3orf34	0.0938226		PSCD3	0.0870433
LOC91431	0.0938367		BCL6	0.0873002
CSTF2T	0.0938367		ACY1	0.0873002
OXR1	0.0938367		FAM46B	0.0877278
MNS1	0.0947466		S100P	0.0880929
PDE11A	0.0947574		NFKBIL1	0.0884356
TMEM66	0.0948756		ZNF533	0.0887645
SRR	0.0953174		LASP1	0.0888158
MAS1	0.0956987		EDIL3	0.0888158
CEP68	0.0964295		LOC96610	0.0888158
CEP170	0.0964424		ENST00000366569	0.0892642
PFDN6	0.0966287		APOBEC2	0.0892642
HMGN4	0.0966287		NUP93	0.0892642
ISL1	0.0966505		MAL	0.0894322
MTBP	0.0969031		MRPL49	0.0897764
EID1	0.0973444		LBH	0.089906
ZNF638	0.0978902		LTBP2	0.0900355
EYA4	0.0978902		C21orf84	0.0904913
TES	0.0978902		FLJ20920	0.0904913
DST	0.0980832		LCE2A	0.0910055
NKX2-8	0.0986266		GLYATL1	0.0914067
DPP4	0.0987683		FOXO3A	0.0914868
C1orf34	0.0990539		IRF8	0.0921233
PLP2	0.0993514		TMEM49	0.0921233
ADSS	0.0994686		SSH1	0.0926808
HERPUD1	0.0994686		KCNF1	0.0928234
ACP5	0.100441		DAPK1	0.0932144
			CDK9	0.093481
			TMEM37	0.093481
			CBLN2	0.093481
			ACTN4	0.093481
			CAMKK2	0.093481
			NTNG1	0.0935674
			A_23_P21306	0.0937229
			PYCRL	0.0938226
			ZDHHC11	0.0938367
			A_23_P402036	0.0938367
			NUCB1	0.0948026
			TFF3	0.0948756
			TNFSF14	0.0948756
			PLD3	0.0948756
			CD151	0.0957011
			HLA-DQA1	0.0964295
			PHF13	0.096473
			MGC24103	0.0966287
			TRA@	0.0966287
			SRGAP2	0.0966287
			RRBP1	0.0966505
			ZCCHC2	0.0968029
			SMR3B	0.0975654
			SNX12	0.0976383
			SLC20A1	0.0978093
			EVC2	0.0978902
			CD151	0.0994686
			SPON2	0.0994686
			ITGA8	0.10001
