# Supplementary material for: ETS Transcription Factors Control Transcription of EZH2 and Epigenetic Silencing of the Tumor Suppressor Gene Nkx3.1 in Prostate Cancer
Source: PLoS One. 2010 May 10;5(5):e10547. doi: 10.1371/journal.pone.0010547 (PMC2866657; doi:10.1371/journal.pone.0010547)
Supplement: Table S3 — Genes correlated and anti-correlated with ERG and ESE3. (0.17 MB XLS) [file pone.0010547.s003.xls]

## Sheet: ERG_corr
Genes correlated/anticorrelated to ERG
GeneName		cor.val	p.value
ERG		1	0
A_23_P122323		0.684916	3.12811e-10
NFE2L3		0.672533	8.49497e-10
PLA1A		0.664213	1.61901e-09
CACNA1D		0.642927	7.71235e-09
CRISP3		0.642132	8.15612e-09
ITPR3		0.641862	8.31226e-09
INSM1		0.628536	2.07254e-08
HLA-DMB		0.625263	2.57689e-08
LAMC2		0.59738	1.49461e-07
GPR110		0.588888	2.47117e-07
FZD8		0.585737	2.96704e-07
ZNF765		0.585157	3.06807e-07
PARG		0.578358	4.51987e-07
ENST00000366569		0.57242	6.29513e-07
SDK1		0.570023	7.1823e-07
ACSL5		0.55968	1.25405e-06
F5		0.559283	1.28069e-06
KCNH8		0.558711	1.32004e-06
STEAP4		0.556821	1.45814e-06
OGDHL		0.547474	2.36397e-06
CXXC4		0.537523	3.89229e-06
RPL22L1		0.535749	4.24711e-06
UCK2		0.53551	4.29722e-06
MGC27348		0.534516	4.51144e-06
FOXD1		0.530639	5.4456e-06
BCMP11		0.529271	5.8163e-06
HSD17B11		0.527336	6.38091e-06
TESC		0.524654	7.24837e-06
ERGII		0.523173	7.77354e-06
CXCL14		0.521915	8.24741e-06
VASN		0.520736	8.71552e-06
GGTLA4		0.518737	9.56657e-06
PCDHB10		0.51808	9.86248e-06
NET1		0.517886	9.95159e-06
ZNF511		0.515981	1.0867e-05
CBR4		0.514586	1.15863e-05
NET1		0.506322	1.68416e-05
PLAT		0.504419	1.83311e-05
SMOC2		0.503965	1.8704e-05
PLA2G7		0.501454	2.08981e-05
RGS10		0.498569	2.37126e-05
THSD1		0.496366	2.60946e-05
KCNN4		0.496305	2.61633e-05
CBLC		0.492885	3.03146e-05
MICAL2		0.492723	3.05254e-05
AMACR		0.491357	3.23611e-05
TMEM45B		0.483907	4.42952e-05
C4orf18		0.469214	8.05688e-05
GGTL4		0.460745	0.000112371
ITGBL1		0.45951	0.000117871
CYorf15B		0.458526	0.000122428
RASSF7		0.456745	0.000131094
EIF4B		0.455095	0.000139621
SLC43A1		0.452733	0.000152717
NEK3		0.451199	0.000161818
EIF4EBP1		0.450605	0.000165476
AGR2		0.44873	0.000177518
FAM3D		0.442654	0.000222278
UCN		0.442199	0.000226015
GCNT1		0.441364	0.000233027
CLDN1		0.441234	0.000234131
HPN		0.440573	0.000239843
DNAJC10		0.440527	0.000240247
TMEM178		0.438493	0.000258662
ZNF614		0.436933	0.000273648
UBE2E3		0.431843	0.000328257
PAQR6		0.43023	0.000347524
JOSD3		0.430217	0.000347682
PPP1R1B		0.430041	0.000349851
ACSM1		0.429797	0.000352878
REXO2		0.429588	0.000355484
HSD17B11		0.425976	0.000403411
C6orf85		0.424339	0.000427029
MYC		0.423645	0.000437404
LPXN		0.421761	0.00046677
C17orf44		0.419972	0.000496282
B3GAT1		0.418754	0.000517352
GAL		0.417058	0.000548031
PIM3		0.416031	0.000567412
APOL3		0.415796	0.000571922
ARHGDIB		0.413558	0.000616635
HES1		0.412815	0.000632161
COL9A2		0.412083	0.000647827
A_23_P366468		0.411678	0.000656621
RCC1		0.410277	0.000687931
LAD1		0.410257	0.000688392
NFKBIL1		0.408933	0.000719239
LFNG		0.408834	0.000721602
PMM2		0.408635	0.000726362
MYO6		0.408317	0.000734027
A_23_P36084		0.4079	0.000744187
HEYL		0.407821	0.000746126
A_23_P32433		0.405811	0.000797008
RPL36		0.400967	0.000932814
CBR3		0.400462	0.000948119
BXDC1		0.399842	0.000967216
C8orf4		0.399086	0.000990956
SMPD3		0.396606	0.00107263
TMEM132A		0.396081	0.00109067
SFRP4		0.395261	0.00111943
HSPC111		0.393971	0.00116601
FLJ39822		0.393582	0.00118038
SMOX		0.393546	0.00118171
TMTC4		0.391768	0.00124962
PIM1		0.387102	0.00144482
ESRRA		0.384934	0.00154452
TBX1		0.384122	0.00158346
C4B		0.384053	0.00158676
NOX4		0.382359	0.00167095
JMY		0.380774	0.00175334
TDO2		0.378937	0.0018533
SLCO1B3		0.375926	0.00202833
TMC5		0.373953	0.00215088
AF490941		0.372444	0.00224906
ELF3		0.371631	0.00230357
ZNF692		0.370734	0.0023651
C20orf102		0.370709	0.00236683
MTL5		0.369009	0.00248756
A_23_P83760		0.368804	0.00250246
EZH2		0.367674	0.00258616
TRPM4		0.367618	0.00259038
CARD9		0.367046	0.00263381
CXCL10		0.365847	0.00272684
TNRC9		0.364379	0.00284476
OGT		0.363619	0.00290752
RNF24		0.362421	0.00300907
GRB14		0.362343	0.00301581
PYCR1		0.362318	0.00301795
MUC1		0.361116	0.00312323
INDO		0.360381	0.00318921
GALNT7		0.359847	0.0032379
RPL29		0.359641	0.00325687
C20orf23		0.359467	0.00327297
HS6ST2		0.358785	0.00333678
TYROBP		0.358245	0.00338805
PRAME		0.356284	0.00358021
ENPP3		0.35396	0.00382039
DUS1L		0.353884	0.00382849
C20orf23		0.353333	0.00388761
BCL3		0.352504	0.0039781
GLYATL1		0.352193	0.00401243
MGC9712		0.35152	0.0040878
ICAM1		0.351252	0.0041182
KCNC1		0.350837	0.00416562
COL10A1		0.34824	0.0044735
DAPK1		0.347918	0.00451301
C21orf105		0.347591	0.00455343
IFNG		0.34754	0.00455982
A_23_P435390		0.346066	0.0047464
A_23_P10656		0.345462	0.00482492
KLF2		0.344227	0.00498875
A_23_P102150		0.344198	0.00499261
F7		0.344084	0.00500805
A_23_P158524		0.343986	0.00502129
C20orf103		0.343779	0.00504941
KHDRBS3		0.343198	0.00512903
THC2337941		0.342706	0.00519735
ZNF435		0.342688	0.00519985
ELK2P1		0.342178	0.00527148
IGLV3-25		0.342088	0.00528431
LOC96610		0.341983	0.00529919
ZC3H7B		0.341677	0.00534274
FZD4		0.340847	0.00546267
CLDN7		0.34049	0.00551499
TIMM13		0.340479	0.00551664
PRG4		0.340289	0.0055447
CGREF1		0.338854	0.00576031
TEAD4		0.338353	0.00583742
IGL@		0.337709	0.00593773
BIRC3		0.336567	0.00611945
A_23_P84695		0.336048	0.00620363
IRF2BP2		0.335862	0.006234
COMP		0.335629	0.00627238
TTLL5		0.334654	0.00643486
AF103531		0.334271	0.00649967
PRAC		0.332962	0.00672551
APOC1		0.332249	0.00685137
UGCGL1		0.331867	0.00691978
ADAM2		0.331649	0.00695889
CDCA2		0.331104	0.00705797
CXCL11		0.329042	0.00744362
FOSB		0.328875	0.00747573
IL20RB		0.328503	0.00754747
C9orf61		0.328255	0.00759563
ZNF577		0.328036	0.00763841
MARCKSL1		0.327248	0.00779399
EFNA1		0.326943	0.00785502
INHBA		0.326151	0.00801543
UAP1		0.325743	0.00809902
DNASE2B		0.325238	0.00820371
LARP2		0.325102	0.00823208
SIM2		0.3248	0.00829547
GNL3		0.324582	0.00834143
THC2335843		0.322952	0.00869244
A_23_P9854		0.322865	0.00871147
C6orf51		0.322154	0.00886899
MELK		0.321733	0.0089632
TACSTD1		0.320506	0.00924343
MKI67		0.31973	0.00942425
NCR1		0.319201	0.0095495
PAX3		0.318301	0.00976582
IGLL1		0.31825	0.00977809
NKX2-2		0.317435	0.00997767
ETV1		-0.317568	0.00994504
ABAT		-0.317811	0.00988528
SGCB		-0.318253	0.00977728
RBL2		-0.318271	0.009773
SRR		-0.318503	0.0097169
GSTA4		-0.31854	0.00970797
DENR		-0.318954	0.00960841
DMKN		-0.319073	0.00957997
CNTNAP2		-0.3191	0.0095734
PRKAR1A		-0.319112	0.00957075
A_23_P21907		-0.319345	0.0095152
MTMR9		-0.319385	0.00950587
NEU1		-0.319509	0.00947638
FLJ12993		-0.320771	0.00918225
SLC14A1		-0.321468	0.00902315
SRD5A2		-0.321937	0.00891746
TGFBR3		-0.323589	0.00855389
TXNRD1		-0.323649	0.00854093
PLEKHB1		-0.323764	0.008516
CD36		-0.323827	0.00850239
AQP3		-0.323875	0.00849219
GCNT2		-0.323897	0.00848747
PLD5		-0.324316	0.00839781
SLC16A5		-0.324471	0.00836504
CEP170		-0.324505	0.00835769
VISA		-0.324698	0.0083169
Gcom1		-0.324935	0.00826706
BMPR1A		-0.324942	0.00826571
MT1M		-0.324989	0.00825588
PPP1R3B		-0.325452	0.00815924
PSMC2		-0.325763	0.00809493
C11orf70		-0.325796	0.00808819
LOC130940		-0.326118	0.00802222
CALML3		-0.326127	0.00802034
GRINL1A		-0.326331	0.00797874
NEK7		-0.326333	0.00797825
CFL2		-0.32663	0.007918
GAST		-0.326779	0.00788809
EPHA7		-0.326937	0.00785635
HMGN4		-0.326945	0.0078547
AXIN2		-0.32721	0.00780163
FLJ21062		-0.327839	0.00767697
PHGDH		-0.328335	0.00757999
ITM2A		-0.328784	0.0074931
SNAI2		-0.328823	0.00748561
GCLC		-0.329086	0.00743528
MT1H		-0.329266	0.00740093
ACPP		-0.329376	0.00738001
GLUD1		-0.329704	0.00731781
TPMT		-0.329749	0.00730941
RAB27A		-0.329772	0.00730506
ZFP90		-0.329906	0.00727987
SACM1L		-0.329957	0.0072702
C14orf109		-0.330114	0.00724094
CCK		-0.330499	0.00716918
SLC25A37		-0.331267	0.00702814
TNFAIP8		-0.331398	0.00700437
DNER		-0.331725	0.00694528
CC2D1A		-0.332003	0.00689539
MGST3		-0.332098	0.00687836
CA12		-0.332127	0.00687313
SULT2B1		-0.332375	0.00682896
MT1X		-0.33247	0.00681223
XPNPEP1		-0.332513	0.00680463
C4orf33		-0.332584	0.006792
MGST1		-0.333567	0.00662019
KIAA0423		-0.333712	0.00659532
NCOA4		-0.333828	0.00657532
GSTM3		-0.334535	0.00645486
FTS		-0.334746	0.00641923
MRPS23		-0.335	0.00637674
KCTD9		-0.335182	0.00634635
ARMCX1		-0.33585	0.00623599
HMGN2		-0.335925	0.00622367
PTPLA		-0.336011	0.00620972
A_23_P113196		-0.336056	0.00620238
ADD3		-0.336452	0.00613805
ROBO1		-0.336676	0.00610191
SVIL		-0.336993	0.00605117
CALD1		-0.337257	0.00600914
PROSC		-0.337549	0.00596289
IRS1		-0.337561	0.0059611
LSS		-0.337587	0.00595696
TMEM14A		-0.337876	0.00591162
C1orf85		-0.337924	0.00590404
BARD1		-0.338143	0.00587004
HIST2H4B		-0.338366	0.0058354
VGLL3		-0.340036	0.00558211
C3orf41		-0.340266	0.00554807
SURB7		-0.340434	0.00552328
RBP7		-0.340808	0.0054684
C1orf63		-0.341186	0.00541347
CPE		-0.341306	0.00539607
HIST1H2AA		-0.341593	0.00535487
PCMT1		-0.341959	0.00530253
CRIM1		-0.342019	0.00529413
SLC5A8		-0.342424	0.00523687
MTDH		-0.342488	0.00522785
DMN		-0.342611	0.00521069
LSAMP		-0.34285	0.00517734
EDN3		-0.342973	0.00516012
BEX2		-0.342983	0.00515877
GLUD2		-0.343019	0.00515386
GABARAPL1		-0.343076	0.00514587
MAPK4		-0.343423	0.00509805
CAV2		-0.343569	0.00507807
GPX3		-0.344593	0.00493967
FLJ31568		-0.345034	0.0048811
PEG10		-0.345142	0.00486682
PPP1R12A		-0.345767	0.00478516
ADI1		-0.345863	0.00477274
CASC4		-0.34669	0.00466664
C3orf34		-0.348464	0.00444617
CALM1		-0.348943	0.00438818
CSRP2		-0.349457	0.00432683
NEFH		-0.349613	0.00430832
WIF1		-0.349883	0.00427651
NSBP1		-0.349897	0.00427481
PTN		-0.35036	0.00422075
SEPP1		-0.350664	0.00418556
MESP1		-0.35076	0.00417448
C14orf24		-0.350763	0.00417414
KIAA0738		-0.350921	0.00415598
USP33		-0.351035	0.00414294
SLC22A17		-0.35111	0.00413434
MLL3		-0.351818	0.00405432
SLC9A9		-0.351935	0.00404122
RPE65		-0.352734	0.00395278
RAB2		-0.353487	0.00387094
PAQR3		-0.353673	0.00385096
RNF128		-0.354418	0.00377198
MAP4K3		-0.354428	0.00377091
GREB1		-0.354831	0.00372878
TNPO3		-0.355185	0.00369207
HSPB1		-0.355194	0.00369108
BASP1		-0.355638	0.00364556
TSC22D3		-0.356292	0.00357937
MYL6		-0.356593	0.00354926
PKHD1L1		-0.356904	0.00351843
SNCA		-0.357152	0.00349394
APCDD1		-0.357202	0.00348908
A_23_P147404		-0.357566	0.00345351
PITPNB		-0.357925	0.00341871
SLC2A5		-0.358737	0.00334128
RHOQ		-0.360153	0.00320994
SCGB1D1		-0.360423	0.00318539
FLJ13195		-0.362037	0.00304229
RANBP3L		-0.362432	0.00300811
MAGI2		-0.362469	0.00300492
IL28RA		-0.363573	0.00291135
ZIM3		-0.363591	0.00290988
AUTS2		-0.363944	0.00288049
SPTBN1		-0.36395	0.00288005
FADS1		-0.363956	0.00287957
ANPEP		-0.364359	0.00284634
GPM6B		-0.364665	0.0028214
TMEM59		-0.36513	0.0027839
GPD1L		-0.36604	0.00271165
HPS1		-0.366918	0.00264358
TLE2		-0.367154	0.00262552
SLC25A4		-0.367246	0.00261855
P2RY1		-0.367459	0.00260238
C9orf19		-0.368426	0.00253023
FDFT1		-0.368935	0.00249293
CRISPLD2		-0.371318	0.00232485
A_23_P140454		-0.371487	0.00231337
PTPRM		-0.371576	0.00230731
SLC2A11		-0.372131	0.00226986
CCDC82		-0.372248	0.0022621
MAPK10		-0.372358	0.00225477
TMBIM1		-0.372938	0.00221645
LOC81691		-0.373253	0.0021959
AMELY		-0.373658	0.00216976
PTN		-0.373708	0.00216657
ADH5		-0.376054	0.00202056
ALDH3A2		-0.376293	0.0020062
ANXA2		-0.376392	0.00200029
METTL7A		-0.376419	0.0019987
SNTB2		-0.376543	0.00199128
PQLC3		-0.3777	0.00192351
CIB4		-0.377883	0.00191299
FAM43A		-0.378404	0.00188325
C14orf24		-0.37925	0.00183592
GNPTAB		-0.379532	0.00182038
DPYS		-0.379566	0.00181849
FUT3		-0.380562	0.0017646
PDE11A		-0.380915	0.00174586
SENP7		-0.381042	0.00173914
ANKH		-0.381641	0.00170785
SLC16A9		-0.381688	0.0017054
TMEM16D		-0.382479	0.00166484
CMBL		-0.382827	0.00164733
ALDH2		-0.382847	0.00164631
PAK1		-0.38291	0.00164313
GPC1		-0.383799	0.00159915
MTMR4		-0.38528	0.00152821
PTPRM		-0.385381	0.00152348
BEX1		-0.38563	0.00151189
MLLT10		-0.386811	0.00145788
HIGD1A		-0.387859	0.0014114
ZNF44		-0.388022	0.00140428
CROT		-0.389047	0.00136036
PGCP		-0.389241	0.0013522
ANTXR2		-0.3899	0.00132471
MEIS1		-0.392643	0.0012158
PRSS23		-0.392713	0.00121313
HMGCS1		-0.393321	0.00119012
MPPED2		-0.397469	0.00104354
LCORL		-0.397641	0.00103785
C10orf28		-0.398777	0.00100082
ACSL1		-0.39897	0.000994651
UBE2Q2		-0.399783	0.000969054
RLN1		-0.40179	0.00090837
DPT		-0.40458	0.000829719
GSTT1		-0.405029	0.000817636
YES1		-0.405636	0.000801598
SLC39A10		-0.407934	0.000743348
GGH		-0.408018	0.000741286
AZGP1		-0.408269	0.000735179
ZNF532		-0.408406	0.000731867
SMAD4		-0.411825	0.000653413
OPHN1		-0.413206	0.000623952
NPNT		-0.413361	0.000620723
MAF		-0.413535	0.000617119
A_23_P120644		-0.415056	0.000586369
PXMP2		-0.415287	0.000581828
PRKAR2B		-0.41586	0.000570683
GNG4		-0.415929	0.000569371
INSIG1		-0.417831	0.000533842
PGAM1		-0.419314	0.000507563
EFS		-0.420309	0.000490606
CYP51A1		-0.422061	0.00046197
RNASE4		-0.422562	0.000454074
CPM		-0.427833	0.000378087
SLC5A8		-0.42995	0.000350979
ANG		-0.430546	0.000343669
RXRA		-0.431463	0.000332698
CCDC74B		-0.431512	0.000332128
ADCY2		-0.433133	0.00031355
CXCL12		-0.433478	0.000309721
ZNF532		-0.43489	0.000294483
SLMAP		-0.435469	0.000288435
GDEP		-0.436729	0.000275667
DBI		-0.438835	0.000255481
DA234975		-0.444871	0.000204868
PAQR3		-0.445699	0.000198694
PRIM2A		-0.451368	0.000160793
KCTD14		-0.452494	0.000154105
ARG2		-0.453107	0.000150572
RLN2		-0.453862	0.000146323
EHHADH		-0.455933	0.000135228
GNG4		-0.457418	0.000127757
TRIM23		-0.462581	0.000104629
PIGH		-0.46288	0.000103415
ATP8B4		-0.46377	9.98812e-05
TRIM34		-0.463902	9.93632e-05
PYGL		-0.464835	9.57968e-05
BCAS1		-0.48061	5.07795e-05
LOC388335		-0.48611	4.03983e-05
PTP4A2		-0.495288	2.73391e-05
DSCR1L2		-0.507612	1.58966e-05
ENST00000370611		-0.510957	1.36707e-05
FNDC4		-0.51237	1.28209e-05
CA12		-0.512871	1.25314e-05
ELOVL4		-0.513853	1.19818e-05
DSCR1L2		-0.545596	2.60049e-06
LEPREL1		-0.548967	2.19051e-06
C3orf14		-0.583689	3.3382e-07

## Sheet: ESE3_corr
Genes correlated/anticorrelated to ESE3
GeneName	cor.val	p.value
EHF	1	0
PROSC	0.821	0
WSB1	0.820556	0
ZNF22	0.780661	1.73195e-14
EIF1AX	0.763301	1.44329e-13
FAM120A	0.755096	3.68594e-13
DSG2	0.738299	2.24754e-12
SET	0.736417	2.72871e-12
CALU	0.725715	7.97762e-12
PPAPDC1B	0.72142	1.20988e-11
NBEA	0.71815	1.65294e-11
LOC152485	0.717865	1.69806e-11
YY1	0.716614	1.91096e-11
A_23_P72949	0.71118	3.16849e-11
TBC1D8B	0.703698	6.23861e-11
PDPK1	0.699925	8.71072e-11
ZNF148	0.69541	1.29009e-10
TES	0.687026	2.6256e-10
SLC35E1	0.686229	2.80571e-10
FLJ30317	0.682596	3.78588e-10
AK3	0.675749	6.58363e-10
WHSC1L1	0.674536	7.25105e-10
SFRS14	0.672974	8.20479e-10
SIX1	0.672559	8.47727e-10
SLC17A5	0.664783	1.54995e-09
ZNF160	0.664295	1.60891e-09
PIK3C2A	0.664196	1.62104e-09
PSMC2	0.663217	1.74658e-09
APPL	0.66276	1.80823e-09
KRAS	0.662748	1.8099e-09
DNAJC3	0.662657	1.82236e-09
LOC152485	0.661949	1.92283e-09
BBX	0.655328	3.15329e-09
STAT3	0.650372	4.53026e-09
RPL7L1	0.649577	4.79833e-09
BCL11A	0.64889	5.04199e-09
MARVELD3	0.648109	5.33339e-09
CP110	0.64695	5.79567e-09
HOXA10	0.641966	8.25182e-09
REL	0.641676	8.42128e-09
ZBTB38	0.641663	8.42918e-09
PPARBP	0.639679	9.68355e-09
CPM	0.638337	1.06298e-08
NDE1	0.638285	1.06686e-08
MTDH	0.637659	1.11411e-08
FLJ38482	0.636721	1.18866e-08
CEP350	0.636711	1.18944e-08
SCARB2	0.633783	1.45395e-08
GABARAP	0.633688	1.46334e-08
ZNF397	0.632229	1.61598e-08
RALBP1	0.631797	1.66404e-08
STAG2	0.631519	1.69559e-08
PTPLB	0.631085	1.74609e-08
DYNC1LI2	0.630834	1.77594e-08
COPG	0.629787	1.90576e-08
CES2	0.629753	1.91006e-08
SORBS2	0.629386	1.95781e-08
HIST1H3F	0.627863	2.16789e-08
SYNJ2BP	0.627726	2.1879e-08
RNF13	0.627661	2.19735e-08
A_23_P300563	0.625431	2.54848e-08
KCTD20	0.625116	2.60207e-08
PLEKHA1	0.624957	2.62958e-08
EXPH5	0.624067	2.78861e-08
SASH1	0.623615	2.87285e-08
LINS1	0.621735	3.24965e-08
CALD1	0.621201	3.36506e-08
A_23_P159631	0.620908	3.42993e-08
CYB5B	0.619063	3.86642e-08
H3F3A	0.614644	5.13566e-08
AAMP	0.613023	5.69295e-08
AMD1	0.611479	6.2767e-08
PROSC	0.611193	6.39102e-08
PDE7A	0.610158	6.82049e-08
CDC42BPA	0.60982	6.96689e-08
LOC153222	0.609616	7.05633e-08
AQP3	0.609568	7.07769e-08
A_23_P28743	0.608044	7.78452e-08
POGZ	0.606914	8.35121e-08
C14orf24	0.604733	9.55681e-08
ATP2B1	0.602188	1.11711e-07
TROVE2	0.59973	1.29713e-07
KLHL20	0.599031	1.35315e-07
FOXP1	0.596397	1.58539e-07
HIST3H3	0.595484	1.67429e-07
GNB2	0.595435	1.67925e-07
WDFY1	0.59416	1.81161e-07
RALB	0.593912	1.83855e-07
SYNE2	0.59375	1.85624e-07
FBXO9	0.593741	1.85728e-07
SFT2D1	0.593659	1.86634e-07
HIST1H3A	0.592886	1.95378e-07
PGM2L1	0.591	2.18362e-07
TMEM113	0.590868	2.20052e-07
DSP	0.589849	2.33606e-07
SNRPB	0.589697	2.35694e-07
ZFP90	0.589117	2.43834e-07
ATP6V0E1	0.588817	2.48138e-07
GNB1	0.588446	2.53559e-07
CHMP2B	0.588343	2.55088e-07
COL4A3BP	0.586243	2.88164e-07
SPOP	0.585927	2.93469e-07
DYNC1LI2	0.585848	2.94813e-07
NHN1	0.58524	3.05338e-07
CEP68	0.584879	3.11763e-07
CCNI	0.584417	3.20161e-07
LEPROT	0.584382	3.20809e-07
HDGF	0.584319	3.21967e-07
ARHGAP5	0.583389	3.3961e-07
TCF7L1	0.583089	3.45497e-07
USP13	0.581842	3.71e-07
VASP	0.581623	3.75661e-07
PIGX	0.5797	4.18998e-07
NAGK	0.57954	4.22815e-07
SPCS1	0.579479	4.24285e-07
SLC25A36	0.57859	4.46104e-07
ZNF644	0.578535	4.47495e-07
LCORL	0.578234	4.55149e-07
ZCCHC17	0.5782	4.56018e-07
CIB4	0.577803	4.66338e-07
CMTM8	0.576521	5.01126e-07
PRKAG1	0.576216	5.09734e-07
FSIP2	0.573999	5.76777e-07
TOP1	0.572526	6.25814e-07
ARL5A	0.571148	6.75228e-07
NEK7	0.571022	6.79901e-07
IPO7	0.570993	6.81005e-07
PRDX1	0.570217	7.10662e-07
TRIM2	0.570043	7.17442e-07
ELF2	0.569631	7.33838e-07
ELOF1	0.569588	7.35568e-07
SATB1	0.569516	7.38471e-07
PHF5A	0.569441	7.41505e-07
CYB561	0.568583	7.77084e-07
AGGF1	0.568557	7.78168e-07
GPX3	0.566058	8.91322e-07
ASXL2	0.565715	9.0799e-07
RHOBTB3	0.564449	9.72135e-07
MPDZ	0.564283	9.80862e-07
TMEM14A	0.5642	9.85261e-07
HIST1H3E	0.562683	1.06877e-06
GNPTAB	0.562043	1.10598e-06
FLJ20054	0.561574	1.134e-06
RPL10L	0.561067	1.16504e-06
A_23_P115902	0.560886	1.17627e-06
MTF2	0.560653	1.19098e-06
PLAGL1	0.559143	1.29019e-06
BUB3	0.557947	1.37428e-06
C16orf28	0.55742	1.41296e-06
FSIP2	0.556469	1.48526e-06
BRD2	0.555028	1.60157e-06
SCML1	0.554653	1.63319e-06
RGS5	0.553904	1.69816e-06
ENSA	0.55389	1.69931e-06
PDE8B	0.553586	1.72641e-06
CUL5	0.553242	1.75755e-06
SUMO2	0.552653	1.81201e-06
NBPF14	0.550762	1.99776e-06
TMED2	0.548871	2.20138e-06
LITAF	0.548373	2.25807e-06
PJA2	0.548038	2.29697e-06
SC4MOL	0.547524	2.35805e-06
CRK	0.547224	2.3943e-06
KIN	0.547171	2.40071e-06
PRKAR1A	0.545144	2.66055e-06
VEZF1	0.544549	2.7417e-06
HMGN2	0.544375	2.76584e-06
KIAA0152	0.543926	2.82914e-06
MLL3	0.542164	3.09074e-06
CIRBP	0.542005	3.11547e-06
PLOD2	0.54181	3.14603e-06
ZNF426	0.541574	3.18337e-06
LARP1	0.541507	3.19412e-06
ARPC1A	0.541406	3.21024e-06
ADSS	0.5406	3.34178e-06
MBOAT5	0.539952	3.4514e-06
SACM1L	0.539707	3.49355e-06
GPD1L	0.539256	3.57266e-06
CLMN	0.53644	4.10563e-06
OSBP	0.536047	4.18546e-06
ADD3	0.535512	4.29675e-06
ABCA8	0.53409	4.60613e-06
ZNF24	0.533925	4.6434e-06
PSMB2	0.5336	4.71745e-06
ZNF652	0.533333	4.7792e-06
PTMA	0.533124	4.82802e-06
NCOA4	0.532838	4.8956e-06
POLK	0.532403	5.00005e-06
TBL1XR1	0.532351	5.01263e-06
PTPRF	0.531691	5.17572e-06
DC2	0.531473	5.23046e-06
RSPRY1	0.530424	5.50239e-06
NAG8	0.530156	5.57376e-06
CTDSP2	0.529788	5.67331e-06
PDE6D	0.529566	5.73423e-06
ACTN1	0.529478	5.75857e-06
PTMA	0.529125	5.8571e-06
CCND1	0.529008	5.89019e-06
GUCY1A3	0.52748	6.33717e-06
C1orf103	0.527117	6.4479e-06
HNRPAB	0.526984	6.48903e-06
DKFZP564O0523	0.526506	6.63856e-06
CAP2	0.526433	6.6617e-06
TNPO3	0.526275	6.71174e-06
RTN4	0.526226	6.72745e-06
ROCK2	0.526125	6.7599e-06
MAT2B	0.5259	6.83268e-06
TSPAN5	0.52529	7.03322e-06
FOXC1	0.525245	7.04843e-06
MANSC1	0.524247	7.38941e-06
CTDSP2	0.524161	7.41938e-06
C1orf85	0.523418	7.68437e-06
LIMS1	0.523328	7.71686e-06
HOXB8	0.523324	7.71853e-06
SULT2B1	0.523322	7.71934e-06
U00943	0.522812	7.90696e-06
LYRM2	0.522765	7.92417e-06
RBM9	0.522716	7.94253e-06
RHOC	0.522563	8e-06
CMBL	0.521508	8.40615e-06
USP33	0.521386	8.45454e-06
AP3D1	0.520625	8.76083e-06
NONO	0.520008	9.01692e-06
PRO1843	0.518652	9.60404e-06
RAB31	0.518606	9.62494e-06
ATP6V1G1	0.518516	9.66494e-06
GLUD1	0.518227	9.79552e-06
CDC2L1	0.518214	9.80128e-06
ADI1	0.518041	9.88054e-06
HIAT1	0.517037	1.03505e-05
ZNF462	0.516846	1.04421e-05
MAFB	0.516598	1.05623e-05
SMARCA2	0.516166	1.07747e-05
FBXL11	0.515654	1.10316e-05
MTDH	0.515273	1.12269e-05
SAPS3	0.515073	1.13304e-05
CEP290	0.514233	1.17753e-05
CDC40	0.513989	1.19074e-05
CRK	0.513436	1.22126e-05
ANP32C	0.513407	1.22289e-05
TAX1BP3	0.513253	1.23152e-05
SLC30A6	0.513229	1.23285e-05
AXIN2	0.512824	1.25583e-05
SATB1	0.512697	1.26312e-05
SFRS5	0.512645	1.26615e-05
PDCD7	0.512138	1.29571e-05
PI4K2B	0.511816	1.31479e-05
DSCR1L2	0.51172	1.32056e-05
SLC44A4	0.51109	1.35885e-05
ALDH6A1	0.510673	1.38476e-05
ARSK	0.510092	1.42169e-05
ANKRD11	0.510048	1.42448e-05
HIST2H2BE	0.509546	1.45718e-05
CROT	0.509425	1.46512e-05
GPC1	0.509137	1.48426e-05
ZBTB16	0.508347	1.53805e-05
CSNK1A1L	0.508035	1.55976e-05
RPL29	0.506251	1.68948e-05
CHES1	0.506196	1.69365e-05
SLC4A4	0.506026	1.70655e-05
DUSP3	0.506002	1.70834e-05
MCM3APAS	0.505753	1.72745e-05
IGL@	0.505207	1.76997e-05
TPM4	0.504931	1.79188e-05
STAT1	0.504398	1.83485e-05
HIST1H3J	0.504174	1.85314e-05
SELT	0.503671	1.89491e-05
RRAGC	0.503597	1.90117e-05
RAB1A	0.503425	1.91572e-05
TMTC2	0.503056	1.94727e-05
LOC202459	0.50294	1.95727e-05
PPP1CA	0.502924	1.95864e-05
RBM7	0.502609	1.98603e-05
PTN	0.502106	2.03065e-05
ASRGL1	0.501908	2.04848e-05
MAP3K2	0.501345	2.09985e-05
CASP6	0.501185	2.11467e-05
SLC25A37	0.501126	2.12012e-05
CASC4	0.501038	2.12838e-05
SLIT2	0.50067	2.16301e-05
NARG1L	0.500058	2.22187e-05
CD46	0.499505	2.27626e-05
PERP	0.499169	2.30999e-05
NAPA	0.499129	2.31397e-05
LGMN	0.498232	2.40633e-05
SRP72	0.497956	2.43548e-05
AXIN2	0.496905	2.54922e-05
KIDINS220	0.496841	2.55635e-05
COMMD4	0.496413	2.60411e-05
CAPZB	0.496185	2.62995e-05
BOC	0.495805	2.67361e-05
A_23_P169587	0.495572	2.70058e-05
CRISPLD2	0.495245	2.73907e-05
RIOK3	0.494974	2.77123e-05
SFRS5	0.494737	2.79967e-05
ANGEL2	0.494224	2.86224e-05
MYO1C	0.494042	2.88466e-05
KLF5	0.493388	2.96681e-05
SOAT1	0.492556	3.07451e-05
ZNF236	0.492547	3.07572e-05
TWISTNB	0.492532	3.07769e-05
SFRS15	0.492319	3.10578e-05
NADK	0.49223	3.11768e-05
MYLIP	0.49204	3.14304e-05
TRPM7	0.491521	3.21353e-05
GNG4	0.491217	3.25538e-05
ASB8	0.49119	3.25914e-05
AKAP12	0.491052	3.2784e-05
ZNF675	0.490999	3.2858e-05
CAPZA2	0.490618	3.33947e-05
RAB23	0.49039	3.37205e-05
ACTG1	0.490265	3.39002e-05
TMBIM1	0.490192	3.40052e-05
ABCA7	0.489835	3.45248e-05
CLOCK	0.489663	3.47766e-05
SLC25A37	0.489637	3.48156e-05
RNPEP	0.489634	3.48193e-05
GALR3	0.489177	3.55011e-05
CAPS2	0.488174	3.70392e-05
DA844431	0.487491	3.81204e-05
CCNC	0.487487	3.8127e-05
ZNF12	0.487065	3.88104e-05
HOXD10	0.486534	3.9686e-05
CD9	0.486445	3.98348e-05
UGDH	0.485891	4.07715e-05
NR2F2	0.485734	4.10399e-05
WRB	0.484558	4.31096e-05
ZNF681	0.483917	4.42771e-05
PVRL3	0.483808	4.44775e-05
RPS2	0.483378	4.52802e-05
CKB	0.48286	4.62668e-05
SLC35A5	0.482797	4.63874e-05
CAPZA2	0.482666	4.66399e-05
NUPL2	0.482493	4.69753e-05
COMT	0.482253	4.74453e-05
AKT1	0.481428	4.90927e-05
CAP1	0.48124	4.94767e-05
SLC2A11	0.481115	4.97328e-05
CLINT1	0.480877	5.02232e-05
SMAD4	0.48034	5.1347e-05
HIST1H3G	0.480207	5.16308e-05
SREBF2	0.479833	5.24299e-05
BMPR1A	0.47859	5.5176e-05
GGT6	0.47845	5.54935e-05
PGAM1	0.478408	5.55891e-05
SRI	0.477925	5.66978e-05
B4GALT1	0.477775	5.70463e-05
PLXNB2	0.477764	5.70727e-05
SFRS11	0.477494	5.77054e-05
PPIA	0.477248	5.8288e-05
CMTM6	0.47679	5.93868e-05
TUFM	0.476751	5.94816e-05
GNA11	0.476377	6.03925e-05
SSNA1	0.476259	6.06844e-05
SNX17	0.475874	6.16421e-05
ADAM9	0.475324	6.30321e-05
MAP3K2	0.474925	6.40604e-05
TMEM66	0.47484	6.42821e-05
C14orf24	0.474725	6.45818e-05
ITPR2	0.474407	6.54163e-05
MAT2A	0.474273	6.57718e-05
DUSP11	0.47293	6.94354e-05
DLG1	0.472879	6.95769e-05
FTHL17	0.472784	6.98431e-05
ZNF271	0.472591	7.03877e-05
ASAH1	0.472387	7.09673e-05
SYPL1	0.472153	7.16378e-05
APOL6	0.47197	7.21678e-05
ITGA6	0.471894	7.23864e-05
SLC39A6	0.471611	7.32129e-05
LRP12	0.471489	7.35716e-05
SNRPN	0.470558	7.63644e-05
ARL6IP6	0.470522	7.64752e-05
CCNT2	0.470427	7.67673e-05
SLC39A10	0.4702	7.74658e-05
EWSR1	0.469881	7.84566e-05
SFRP1	0.468826	8.18231e-05
DNM2	0.468611	8.25263e-05
ACADM	0.468278	8.36225e-05
CRSP3	0.468171	8.39794e-05
H3F3B	0.468095	8.42331e-05
PDE8A	0.467755	8.53755e-05
CDC42BPA	0.4676	8.59016e-05
FADS1	0.467359	8.67261e-05
CRBN	0.466881	8.83782e-05
COIL	0.466788	8.87062e-05
KIAA0174	0.466731	8.89041e-05
PPIB	0.46664	8.92259e-05
ZNF800	0.466629	8.92646e-05
ZNF75	0.466523	8.96373e-05
HIST1H3C	0.465128	9.47011e-05
SGK3	0.465084	9.48621e-05
SERPINI1	0.465033	9.50534e-05
PDAP1	0.464894	9.55731e-05
HNRPA2B1	0.464821	9.58476e-05
PB1	0.464451	9.72509e-05
FLJ38663	0.464391	9.74807e-05
PRDX3	0.46416	9.83652e-05
SNTB2	0.464125	9.85002e-05
CREB1	0.464069	9.87167e-05
TPMT	0.46366	0.000100311
FLRT3	0.46347	0.00010106
RCN2	0.46313	0.00010241
COX7A2L	0.46285	0.000103534
H1FX	0.462146	0.000106415
C4orf34	0.461613	0.000108648
ADH5	0.460878	0.00011179
ACTN3	0.460706	0.000112539
NT5C2	0.460457	0.000113629
ARHGAP29	0.460083	0.00011529
ADCY2	0.459961	0.000115835
SCMH1	0.459879	0.000116202
JARID1B	0.45981	0.000116511
SPAG7	0.459425	0.000118255
SC5DL	0.459365	0.000118533
BCAS1	0.459224	0.000119177
DDR1	0.45858	0.000122176
TSC22D2	0.458295	0.000123521
ID2	0.458184	0.000124051
C6orf61	0.458159	0.000124169
SPTBN1	0.458138	0.00012427
QKI	0.456987	0.000129886
FUT3	0.456893	0.000130354
REV1	0.456787	0.000130882
HIATL1	0.456668	0.000131482
UBE2Q2	0.456294	0.000133376
TSPYL2	0.456186	0.000133929
CYP1B1	0.455945	0.000135167
GLO1	0.455929	0.000135251
ZNF117	0.455747	0.000136191
CTBP2	0.455715	0.000136361
RSRC1	0.45553	0.000137327
FLJ20628	0.455514	0.000137408
ARMC1	0.455358	0.000138229
C10orf57	0.4552	0.000139063
CD151	0.454438	0.000143155
VGLL4	0.454267	0.000144093
ACPP	0.45425	0.000144186
H2AFX	0.454134	0.00014482
FLJ20273	0.453701	0.000147221
MPPED2	0.453611	0.000147721
ZNF532	0.453249	0.000149764
CTBS	0.453139	0.000150391
ALDH3A2	0.453033	0.000150995
DHCR24	0.452879	0.000151877
SMARCC2	0.45278	0.000152448
ZNF43	0.452508	0.000154021
YWHAZ	0.452406	0.000154617
PEMT	0.451765	0.000158404
MLLT10	0.451749	0.000158502
ZMAT1	0.451465	0.000160207
HNRPF	0.451201	0.000161809
KLK3	0.450793	0.000164312
NPTN	0.44863	0.000178182
PSMD11	0.448279	0.000180533
AR	0.448183	0.000181177
ZNF486	0.448081	0.000181866
ENO1	0.447809	0.000183724
TUG1	0.44772	0.000184335
SCPEP1	0.447705	0.000184435
SNX12	0.447031	0.00018912
HMGB1	0.446739	0.000191183
UNC50	0.446436	0.000193344
GPIAP1	0.446276	0.000194496
PRPS2	0.446094	0.000195809
FAM59A	0.446086	0.000195865
RUNX1T1	0.445709	0.000198622
ID3	0.445595	0.00019946
HOXA13	0.445343	0.000201325
APOBEC3C	0.445253	0.000202002
RAC1	0.44515	0.000202768
A_23_P95876	0.444917	0.000204519
CNN3	0.444888	0.000204739
UNC119	0.444832	0.000205168
ZBTB20	0.444541	0.000207379
PFN2	0.444454	0.000208043
SMPD1	0.444337	0.000208943
AP3S2	0.444142	0.000210454
OVN9-3	0.443675	0.000214104
ZNF91	0.443428	0.000216057
SDHD	0.442614	0.000222608
HIST1H2AA	0.442526	0.000223326
LDLR	0.442116	0.000226705
OXR1	0.441904	0.000228473
KRIT1	0.441577	0.000231217
SLC39A1	0.441447	0.000232318
VPS26A	0.440682	0.000238893
THC2340230	0.440504	0.000240451
TOB1	0.440293	0.000242298
PPP1R12A	0.439872	0.000246045
NFIB	0.439724	0.000247371
INHBB	0.43952	0.000249206
IFT52	0.438804	0.000255769
MAP4K3	0.438318	0.000260304
LOC147804	0.43807	0.000262653
PDIA6	0.437607	0.000267085
FMR1	0.437554	0.000267593
XRCC6	0.437288	0.00027017
CAV2	0.437228	0.000270756
SHOC2	0.436098	0.000281997
ZNF430	0.435769	0.000285351
EPHB4	0.43576	0.000285436
ZNF85	0.435689	0.000286168
AP1B1	0.435597	0.000287114
SEMA3C	0.435053	0.000292774
FANCC	0.434894	0.000294439
MRFAP1L1	0.433507	0.000309398
CYP20A1	0.433121	0.000313679
VPS4B	0.432977	0.00031529
TSPAN15	0.432959	0.00031549
ARF4	0.432916	0.000315978
FHL1	0.432909	0.000316059
ABCC4	0.432316	0.000322785
C1orf63	0.432279	0.000323213
BAIAP2L1	0.432251	0.000323537
GPR160	0.432223	0.000323851
ZNF429	0.432078	0.000325531
TMEM168	0.431831	0.000328398
HSPB8	0.431654	0.000330454
SFRS2	0.431638	0.000330645
HIST1H3I	0.431327	0.000334311
MYL2	0.431302	0.000334606
POLR2E	0.430923	0.000339128
RXRA	0.430855	0.000339935
FAM129A	0.430659	0.000342301
NECAP1	0.430355	0.000345996
PPIA	0.430058	0.000349637
LOC144983	0.429915	0.000351414
MARS2	0.429834	0.00035241
ENO1B	0.429653	0.000354673
PTOV1	0.429002	0.000362892
FTL	0.428981	0.000363158
LMO4	0.42876	0.000365986
STAT3	0.428716	0.000366555
ALDOA	0.42844	0.000370128
ENO1B	0.428352	0.000371273
UBE2L6	0.428247	0.000372633
THC2352042	0.428084	0.000374769
THSD4	0.427807	0.000378425
SEC23B	0.427805	0.000378458
CAMK2N1	0.427599	0.000381195
XPOT	0.427551	0.000381838
ATP1A3	0.427336	0.000384714
TSPYL2	0.427004	0.000389203
ZNF508	0.426631	0.000394317
NEK1	0.426559	0.000395309
PRKAG2	0.426533	0.000395657
ACSL1	0.426428	0.000397114
CXorf26	0.426424	0.000397163
ABCE1	0.426107	0.000401575
SCYL1	0.426104	0.00040163
MGC5139	0.425931	0.000404057
ROBO1	0.425896	0.000404537
DKFZp566H0824	0.425783	0.000406135
A_23_P136020	0.425714	0.000407116
ZNF588	0.425597	0.000408781
DUT	0.425515	0.000409937
CRYL1	0.424988	0.000417524
C11orf54	0.424961	0.000417907
A_23_P120644	0.424939	0.000418233
SORD	0.424803	0.000420213
LOC440264	0.424758	0.00042087
SMN2	0.42421	0.000428942
SEC24D	0.424209	0.000428956
A_23_P125301	0.424123	0.000430235
PIK3R1	0.423954	0.000432764
PPP1R7	0.423921	0.000433249
GSTM2	0.423917	0.000433319
TSC22D1	0.423767	0.000435559
FLJ10154	0.423406	0.00044103
ZHX1	0.423234	0.000443671
VBP1	0.423108	0.000445591
PICALM	0.422963	0.000447838
BZW1	0.422707	0.000451801
RNASE4	0.42199	0.000463097
AHSA1	0.421988	0.000463141
APOBEC3F	0.421964	0.000463524
PAK4	0.42134	0.000473569
ZNF493	0.421262	0.000474827
ROCK1	0.421055	0.000478211
INE1	0.421044	0.000478403
APOBEC3G	0.421017	0.000478836
XPOT	0.419813	0.000498996
TOPORS	0.419702	0.000500895
RBMX2	0.419685	0.000501173
NFIA	0.419392	0.000506219
SAMD9	0.419163	0.000510184
TLOC1	0.419138	0.000510628
SCOC	0.419136	0.000510661
WWC1	0.41901	0.000512862
DHPS	0.418831	0.000515986
ABCC1	0.417947	0.000531749
ARHGEF12	0.417024	0.000548665
ZFP36L2	0.416189	0.000564381
USP43	0.415264	0.000582279
KPNA3	0.415053	0.000586442
TOMM70A	0.414878	0.000589905
PLEKHF1	0.414848	0.000590486
ZNF678	0.414778	0.000591883
KL	0.4144	0.000599452
TXNDC12	0.414297	0.000601541
A_23_P20168	0.414055	0.000606435
CRIM1	0.412981	0.000628671
PGRMC1	0.412766	0.000633208
SYAP1	0.412728	0.000634009
ITGB1	0.412476	0.000639371
EPSTI1	0.412231	0.000644618
MYST3	0.412107	0.000647296
KIAA1012	0.412013	0.000649336
XPNPEP1	0.41197	0.00065027
PPP1CB	0.411594	0.000658461
KIAA0738	0.411454	0.000661555
SCP2	0.411396	0.000662826
SLC16A9	0.411037	0.000670792
TM4SF1	0.410461	0.000683758
PRO0457	0.410382	0.000685553
WBP2	0.410203	0.000689633
MRPS23	0.4099	0.000696601
EIF4G1	0.409753	0.000699995
MRPL3	0.409751	0.000700037
CSDA	0.4097	0.000701237
C5orf13	0.408691	0.000725026
GSPT1	0.408409	0.000731797
USP4	0.408012	0.000741434
CYP51A1	0.407539	0.000753085
MB	0.407484	0.000754443
DEGS1	0.407477	0.000754616
PPP2R4	0.40738	0.000757032
TMEM159	0.407031	0.000765749
ACTN4	0.407016	0.000766139
FXYD3	0.406627	0.000775975
MAP2K5	0.406081	0.000790007
IER3IP1	0.405811	0.000797008
KLHL13	0.405737	0.000798954
BARD1	0.405399	0.00080783
PRKCI	0.405285	0.000810839
SLC26A2	0.405176	0.000813739
MAP2K1IP1	0.405	0.000818434
ATP5B	0.404866	0.000822018
TMEM135	0.404693	0.000826652
TCF7L2	0.404541	0.000830773
PNRC2	0.404415	0.000834192
UNC84A	0.40391	0.00084802
A_23_P22086	0.403378	0.000862818
CALM1	0.402982	0.000873965
HLA-B	0.402821	0.000878562
HLA-E	0.40233	0.000892628
FUNDC2	0.402201	0.000896368
PPP4R1	0.401966	0.000903215
FOXO3A	0.401626	0.000913196
GLUD2	0.401593	0.000914155
STX10	0.401253	0.000924263
PLP1	0.401102	0.00092876
NEXN	0.400482	0.000947517
LOC163233	0.400463	0.000948087
GLCCI1	0.400125	0.000958471
TUBB2C	0.399915	0.00096496
PBX3	0.399853	0.000966877
SRP9	0.399821	0.000967877
BIVM	0.399797	0.000968611
TBC1D5	0.39979	0.000968827
BTAF1	0.399779	0.000969161
ISGF3G	0.399553	0.000976239
EIF4G1	0.399402	0.00098097
KIAA0423	0.399367	0.00098208
HLTF	0.399172	0.000988228
TMEM87B	0.398866	0.000997976
UFM1	0.39851	0.0010094
PDIA4	0.39841	0.00101264
EIF3S10	0.397791	0.00103288
SLC39A7	0.397703	0.00103577
BARHL2	0.39732	0.00104851
PRKCSH	0.397063	0.00105715
DNM1L	0.396838	0.00106473
NUDT15	0.396808	0.00106576
HLA-A	0.396488	0.00107665
FAT	0.396467	0.00107737
TRAF3IP2	0.396464	0.00107747
KBTBD6	0.396336	0.00108187
MTRF1L	0.396168	0.00108767
EIF5A	0.395573	0.00110839
PCTK2	0.395374	0.0011154
PDIA3	0.395278	0.0011188
NR2F6	0.395145	0.00112352
CD177	0.394946	0.00113061
XPO1	0.394815	0.00113533
PICALM	0.394618	0.00114242
ARHGAP6	0.394558	0.00114458
TNFSF15	0.39455	0.00114487
ARHGAP6	0.39426	0.00115541
SUOX	0.393924	0.00116775
SEC61A1	0.393542	0.00118188
KRR1	0.393521	0.00118267
MRVI1	0.393444	0.00118555
PLDN	0.393394	0.00118742
SAV1	0.392952	0.00120405
SFRS2B	0.392363	0.00122652
NAG8	0.392348	0.00122711
TMED9	0.391559	0.00125784
MICALCL	0.391533	0.00125885
RAB2	0.391006	0.00127977
ENST00000374279	0.390817	0.00128736
C20orf42	0.390725	0.00129108
C7orf13	0.390365	0.00130566
YWHAQ	0.390219	0.00131161
A_23_P142113	0.390021	0.00131973
GYG1	0.389874	0.00132581
CDK2AP2	0.388375	0.00138904
RAB8A	0.38817	0.00139786
KARS	0.38781	0.00141356
TEX264	0.387799	0.00141401
CRYM	0.387748	0.00141627
ZDHHC9	0.387727	0.0014172
PRKDC	0.387477	0.00142818
GSTT1	0.387356	0.00143353
RBL2	0.387122	0.00144396
ANKH	0.387118	0.00144412
P4HB	0.386965	0.00145096
DR1	0.386785	0.00145903
KLK2	0.386131	0.00148874
TNFSF5IP1	0.385897	0.00149949
HYLS1	0.38547	0.00151933
ELOVL5	0.385417	0.00152178
ARL17P1	0.385397	0.00152275
BCCIP	0.385214	0.00153134
TGIF	0.385196	0.00153216
TLE2	0.385111	0.00153619
ATP2C2	0.385039	0.00153954
HLA-B	0.384746	0.00155348
ZFP64	0.384652	0.00155796
SS18	0.383811	0.00159859
PARL	0.383527	0.0016125
SELP	0.383345	0.0016215
KIAA0310	0.383142	0.00163156
KRT7	0.383065	0.0016354
SGCE	0.382679	0.00165477
CCDC117	0.382653	0.00165604
FAM44C	0.382571	0.00166023
PIK3CA	0.38219	0.00167958
CYP39A1	0.382013	0.00168865
CREG1	0.381971	0.0016908
HIPK2	0.381341	0.00172345
AKAP10	0.381313	0.0017249
KIAA1967	0.380388	0.0017739
KIF21A	0.380288	0.00177928
NDUFS2	0.380264	0.0017806
KRT7	0.379709	0.00181071
HMGCS2	0.379447	0.00182503
ZNF658	0.379329	0.00183158
CYP27A1	0.379199	0.00183873
FDFT1	0.379156	0.00184114
TSPAN7	0.378807	0.00186057
TMC4	0.378344	0.00188665
PASK	0.378329	0.00188753
C8orf40	0.378254	0.00189179
NDUFA5	0.37803	0.00190454
AK127548	0.377961	0.00190848
ATP6V1D	0.377909	0.00191147
CD74	0.377646	0.00192664
ID4	0.377061	0.0019607
HSPG2	0.377049	0.0019614
PHLDA2	0.37698	0.00196544
GABARAPL1	0.37694	0.0019678
OLFM4	0.376747	0.00197918
GAPDH	0.376629	0.00198619
ZMAT3	0.376435	0.00199775
PRKAB1	0.376341	0.00200338
SCP2	0.376177	0.00201321
PPP2CB	0.376125	0.00201631
P2RY1	0.375974	0.00202543
MAPKAP1	0.375421	0.00205908
SETD5	0.375154	0.00207553
YARS	0.375131	0.00207693
ZNF714	0.375109	0.00207828
FLJ13197	0.374939	0.00208885
RAB9B	0.374898	0.00209139
GNAQ	0.374793	0.0020979
RAB28	0.37464	0.00210749
TAGLN	0.374286	0.00212975
PTPN11	0.374005	0.00214755
HOXA5	0.373676	0.00216861
ISL1	0.373339	0.00219035
FLJ40504	0.373325	0.00219128
ZNF578	0.373285	0.00219382
THRAP1	0.372994	0.00221282
TBRG1	0.372906	0.00221855
VISA	0.372678	0.00223356
ERGIC2	0.372234	0.00226302
HMGB1	0.372046	0.00227556
PSMB8	0.371892	0.00228593
CDC37	0.371746	0.00229578
DIP13B	0.371726	0.00229716
ZNF395	0.371565	0.00230806
C11orf58	0.371522	0.00231096
FUS	0.371488	0.0023133
SC5DL	0.371346	0.00232296
A_23_P15226	0.371167	0.00233522
TCF4	0.37113	0.00233773
BRCC3	0.370749	0.00236403
SYBL1	0.370723	0.00236584
CDC73	0.370329	0.00239332
SMG1	0.370178	0.00240397
DEK	0.369991	0.00241719
CHMP4B	0.369585	0.00244603
CD24	0.36956	0.00244787
ENPP5	0.369453	0.00245551
CHMP5	0.369163	0.00247642
IGF2R	0.369157	0.00247685
ARL13B	0.368943	0.00249239
ELAVL1	0.36883	0.00250057
BAT1	0.36856	0.00252033
TGIF	0.367982	0.0025631
RAB6A	0.367804	0.00257648
AZGP1	0.367246	0.00261852
PIK3CB	0.367059	0.00263283
CD151	0.36697	0.00263961
TCF7L2	0.366914	0.00264391
ANKRD22	0.36647	0.00267812
BAT2D1	0.366454	0.00267938
RALY	0.366029	0.00271249
PTCHD1	0.365671	0.00274077
MLL5	0.365259	0.00277356
COBLL1	0.364963	0.00279733
ZNF680	0.364696	0.0028189
BTG1	0.364693	0.00281914
SENP7	0.364338	0.00284813
NDFIP1	0.364137	0.00286461
SEC23A	0.363407	0.00292529
RFC2	0.36337	0.00292838
EPHA5	0.363348	0.00293023
FAM45B	0.363191	0.00294342
CEACAM3	0.363091	0.00295187
C9orf78	0.363088	0.00295219
TMCO1	0.362979	0.00296135
TGFB1I1	0.36233	0.0030169
ZNF289	0.361981	0.00304714
GATA3	0.36181	0.003062
CANX	0.36158	0.0030822
PTPN9	0.36151	0.00308832
HIST1H2BM	0.361507	0.0030886
SDHA	0.361242	0.00311206
A_23_P95045	0.360804	0.00315105
C9orf77	0.360758	0.00315517
DDX49	0.360637	0.00316606
PKIG	0.360429	0.00318486
ABHD3	0.35975	0.00324686
IGSF4D	0.359461	0.00327349
MPN2	0.359312	0.00328737
LIMA1	0.359253	0.00329289
UGCG	0.359119	0.00330538
CXCL6	0.359041	0.00331268
ZMAT3	0.358838	0.00333175
IPP	0.358767	0.00333844
H1F0	0.358567	0.00335737
HIGD1A	0.356838	0.0035249
PLS3	0.356803	0.00352836
ARID4B	0.356296	0.00357894
TLOC1	0.355926	0.00361627
SCNN1A	0.355714	0.00363785
FAM18B	0.355589	0.00365053
TMPRSS2	0.355215	0.00368893
GNG12	0.354592	0.00375368
LBH	0.353947	0.00382176
TSPAN13	0.353697	0.00384845
SIAH2	0.353676	0.00385073
HNMT	0.353301	0.00389108
BST2	0.353205	0.00390145
RFXAP	0.35316	0.00390632
GMPPB	0.352368	0.00399307
RAB18	0.351905	0.00404453
LOC441294	0.351821	0.00405394
TMPRSS11D	0.351774	0.00405925
CD47	0.351272	0.00411592
PCBP2	0.351147	0.00413012
RPL29	0.351079	0.00413787
FBXL5	0.351079	0.0041379
ABP1	0.350337	0.00422337
KLK6	0.350279	0.00423019
LRP11	0.350146	0.00424562
UPK3A	0.350104	0.00425059
SLC2A5	0.350088	0.00425241
C20orf133	0.350058	0.00425598
RHOQ	0.349539	0.00431701
C10orf104	0.349023	0.00437857
CALML3	0.348453	0.00444744
ZFAND6	0.348448	0.00444812
GEMIN5	0.34812	0.00448819
CD164	0.348029	0.00449931
STEAP2	0.347283	0.00459192
HIF1A	0.347179	0.00460496
MRPL49	0.346548	0.00468469
PAPSS1	0.346468	0.00469495
RAB3B	0.345295	0.00484674
RAB28	0.344811	0.00491066
CA12	0.344809	0.00491097
N-PAC	0.344646	0.00493264
MORF4L1	0.344504	0.0049516
CDK2AP1	0.344483	0.00495441
M19503	0.343583	0.00507611
PSAP	0.343266	0.00511971
EIF3S5	0.342927	0.00516654
EIF3S2	0.3428	0.00518424
MYEF2	0.342775	0.00518779
HMGN4	0.342247	0.00526185
ZNF600	0.342003	0.00529631
PCDH7	0.341936	0.00530584
YES1	0.341606	0.00535294
POLDIP2	0.34103	0.00543605
ZNRF3	0.34093	0.00545061
RAB3B	0.340638	0.00549329
MAP1LC3B	0.340618	0.00549624
HLA-B	0.340229	0.00555357
HLA-C	0.339989	0.00558912
ZNF208	0.339886	0.00560444
ZNF532	0.33954	0.00565636
VAMP1	0.339297	0.00569298
TUBA3	0.338926	0.0057494
ANXA6	0.338837	0.00576293
TXNRD1	0.338177	0.00586477
PIGH	0.337752	0.00593098
ZNF512	0.337583	0.00595766
HIST1H2BN	0.337179	0.00602155
SLC35E4	0.336801	0.0060819
PSMD10	0.336786	0.00608419
GIMAP1	0.336732	0.006093
CA12	0.336723	0.00609434
NR2E3	0.336278	0.00616622
TRAM1	0.336141	0.00618843
SPRR1A	0.336025	0.00620742
DDR2	0.335786	0.00624649
PRRX1	0.335786	0.00624651
TMED10	0.335645	0.00626966
TNFSF10	0.335248	0.00633535
DERL1	0.334987	0.0063789
NFKBIZ	0.334654	0.00643483
IMPDH2	0.334504	0.00646011
EIF2AK4	0.334365	0.00648373
PFDN6	0.334055	0.00653639
GNB2L1	0.333779	0.00658377
C19orf2	0.333575	0.00661892
FYTTD1	0.333514	0.00662944
TSC22D3	0.33334	0.00665954
IDH1	0.333251	0.006675
C4orf28	0.332835	0.00674772
LAMP2	0.332595	0.00679009
PH-4	0.332247	0.00685174
SCGB2A1	0.332049	0.00688711
FAM43A	0.332011	0.0068938
CHES1	0.331093	0.00705999
NEK1	0.330872	0.0071004
BMPR2	0.330814	0.00711107
EPM2AIP1	0.330511	0.00716707
EDAR	0.329679	0.00732245
EPS8	0.329309	0.00739263
C14orf112	0.328869	0.00747688
SERINC2	0.328242	0.00759808
WBP4	0.328195	0.00760733
PLEKHH1	0.328102	0.00762555
P4HA1	0.328006	0.00764428
RGPD5	0.32793	0.00765911
SNX1	0.327876	0.00766985
SEC61G	0.327717	0.007701
COPE	0.327344	0.00777498
ZNF44	0.327339	0.00777586
DIAPH2	0.327184	0.00780683
ATM	0.32652	0.0079403
DDX24	0.326273	0.00799044
GSTA4	0.325949	0.00805665
EPHA3	0.325795	0.0080883
ARF4	0.325052	0.00824254
DNAJB6	0.324922	0.0082699
P2RY5	0.32486	0.00828298
HIST2H2AA3	0.32425	0.00841206
INSIG1	0.324028	0.00845944
HNRPR	0.32402	0.00846115
SP100	0.323944	0.00847742
TXLNA	0.323889	0.00848918
CAMK2G	0.32368	0.00853418
SPCS2	0.323287	0.00861931
RAB38	0.323277	0.00862159
HIST1H3E	0.323075	0.00866564
GPR124	0.322932	0.00869677
C3orf57	0.322925	0.0086985
ATP1B1	0.322907	0.0087024
NAT13	0.322729	0.00874143
	0.322555	0.0087799
PIP	0.322501	0.00879174
RBAK	0.321942	0.00891646
SLC25A37	0.32173	0.00896404
ZNF791	0.321516	0.00901225
FLOT1	0.32135	0.00904998
MOAP1	0.320158	0.00932404
FLJ21511	0.320002	0.00936058
CCNG1	0.319935	0.00937626
CAV1	0.319883	0.00938827
SNCA	0.319788	0.00941069
ATP6AP2	0.319771	0.0094146
TNFRSF21	0.31912	0.0095688
ENC1	0.319021	0.00959235
HIST3H2BB	0.318269	0.00977354
ZNF594	0.317816	0.00988392
ARL2	0.317777	0.00989365
TP53INP1	0.317603	0.00993644
EIF4A2	0.3174	0.00998632
C21orf100	0.317367	0.00999449
MSN	-0.31753	0.00995426
ADM	-0.317856	0.0098741
TMEM130	-0.318494	0.00971902
NKD1	-0.318704	0.00966843
PLXNA2	-0.318727	0.00966288
ADRB2	-0.318741	0.00965946
NBN	-0.320895	0.00915367
CHRNA4	-0.321121	0.00910199
SULT1C1	-0.321308	0.00905951
CCND2	-0.32132	0.00905672
RBPMS2	-0.32158	0.00899788
BRDT	-0.321725	0.00896511
TIAM2	-0.321749	0.00895977
SSX2IP	-0.322686	0.00875098
SLC13A3	-0.322826	0.00872003
SAMHD1	-0.323493	0.00857466
MGC42090	-0.323567	0.00855866
PLK2	-0.323728	0.00852391
HSD17B11	-0.324438	0.00837207
DSCR1	-0.32449	0.00836106
THC2245026	-0.324993	0.00825503
LOC91431	-0.325034	0.00824634
GZMA	-0.325299	0.00819096
C6orf117	-0.325409	0.00816822
JAKMIP2	-0.325547	0.00813965
EDG1	-0.326309	0.00798312
LOC88523	-0.326313	0.00798233
WNT2	-0.326568	0.00793071
GPX7	-0.326874	0.00786898
TRBV5-4	-0.327076	0.00782847
GALNTL5	-0.327205	0.00780261
TNPO2	-0.32791	0.0076632
SORCS2	-0.328225	0.00760153
FLJ22662	-0.328477	0.00755242
ATP1B3	-0.329794	0.00730093
GLI2	-0.329805	0.00729887
SLC15A3	-0.32986	0.00728844
SSH1	-0.330151	0.00723396
IFI30	-0.330441	0.00718005
CENPN	-0.330648	0.00714167
CYP2J2	-0.330799	0.00711383
GCM1	-0.330881	0.00709883
WDR52	-0.331119	0.00705519
APOC1	-0.331161	0.00704747
EMP1	-0.331615	0.00696502
SDK1	-0.331792	0.00693315
CBR3	-0.332399	0.00682477
CALML5	-0.333346	0.00665855
AMY1C	-0.333976	0.00655
CHN1	-0.33487	0.00639856
RFXDC1	-0.335091	0.00636148
CCT6A	-0.335297	0.00632724
AK123848	-0.335385	0.00631262
STK33	-0.335602	0.00627686
NPY1R	-0.335662	0.00626699
ZNF467	-0.33593	0.00622294
PIM1	-0.336185	0.00618138
CHRDL2	-0.336366	0.00615202
BIRC3	-0.337275	0.00600627
SOCS3	-0.337316	0.0059998
HLA-DPA1	-0.337339	0.00599619
DCDC2	-0.337609	0.00595345
NEK3	-0.337991	0.0058937
C6orf125	-0.33839	0.00583167
C12orf24	-0.338537	0.005809
SLCO6A1	-0.338563	0.00580505
C21orf105	-0.338803	0.00576821
FA2H	-0.339785	0.00561967
C12orf46	-0.340243	0.00555145
NUCB2	-0.340421	0.00552517
FAM20A	-0.340968	0.00544513
FREM1	-0.341033	0.00543561
FAM82A	-0.341611	0.0053522
NUF2	-0.342479	0.00522908
ACAA2	-0.342651	0.00520502
BTG2	-0.343159	0.00513442
C4orf15	-0.343201	0.0051286
MPP1	-0.343812	0.005045
DNHD2	-0.343926	0.00502946
MTL5	-0.345269	0.00485016
CKMT2	-0.345589	0.00480835
AATK	-0.346613	0.00467636
C7orf24	-0.34677	0.00465653
FRZB	-0.346834	0.00464839
MEF2C	-0.347067	0.00461899
A_23_P10656	-0.34714	0.00460983
PTBP2	-0.347306	0.00458896
RAVER2	-0.347697	0.00454027
ITGA1	-0.348229	0.00447486
ICAM1	-0.348429	0.00445035
C9orf21	-0.348446	0.00444834
ARMC3	-0.34855	0.00443571
GAL	-0.348681	0.00441987
SYNE1	-0.348774	0.00440862
PLK3	-0.348946	0.00438781
GALE	-0.349285	0.00434727
MTMR12	-0.350229	0.00423602
HDC	-0.350388	0.00421751
PLAC8	-0.350737	0.00417713
THC2340568	-0.350791	0.00417088
GPR103	-0.351069	0.00413908
ZNF692	-0.352207	0.00401093
CISH	-0.352254	0.00400566
SP5	-0.352408	0.00398859
CRIP1	-0.352894	0.00393528
REGL	-0.352918	0.00393266
RHOU	-0.353079	0.00391511
JOSD3	-0.353152	0.00390713
C20orf23	-0.353282	0.00389304
C17orf60	-0.353587	0.00386028
KLRB1	-0.355034	0.00370761
SULT1B1	-0.355527	0.00365693
TXLNB	-0.355601	0.00364936
GFPT2	-0.356316	0.00357694
BEST1	-0.356613	0.00354725
RAD50	-0.35722	0.00348728
EPOR	-0.357397	0.00346993
CRIP1	-0.357694	0.00344103
DUSP6	-0.357945	0.00341682
DDX58	-0.358554	0.00335857
TMTC1	-0.359621	0.0032587
STARD8	-0.359835	0.00323902
TRIM24	-0.360197	0.00320592
C1orf62	-0.360293	0.00319719
DZIP1L	-0.360392	0.00318819
CACNA2D3	-0.360625	0.00316711
UCK2	-0.360914	0.00314118
BCAT1	-0.36173	0.003069
CAMKK2	-0.361881	0.00305585
SSPN	-0.361967	0.00304834
C5AR1	-0.362804	0.00297629
C3orf18	-0.363348	0.0029302
SULF2	-0.363367	0.00292864
MLF1IP	-0.363847	0.00288861
KIF26B	-0.364074	0.00286978
KAZALD1	-0.36452	0.00283325
LSP1	-0.364537	0.00283187
TMEM51	-0.36521	0.00277744
DEFB125	-0.365707	0.00273785
FEZF1	-0.366457	0.0026791
EDIL3	-0.366492	0.00267646
TSPAN3	-0.36705	0.00263349
MMP26	-0.367394	0.00260728
FGF22	-0.367979	0.00256334
THC2432688	-0.368279	0.00254106
RAI2	-0.368492	0.00252538
EIF4EBP2	-0.368564	0.00252008
MLF1	-0.368582	0.00251873
CCDC48	-0.369209	0.00247309
PSD3	-0.36925	0.00247013
POLI	-0.369522	0.00245055
CCDC107	-0.36958	0.0024464
HIST2H2AC	-0.370777	0.00236212
C1QB	-0.371214	0.00233197
RASSF2	-0.371912	0.00228455
IFNG	-0.372002	0.00227856
FLJ13236	-0.372493	0.0022458
OVGP1	-0.372868	0.00222103
LAIR2	-0.37338	0.00218769
MGC14376	-0.373587	0.00217429
JUNB	-0.373843	0.00215787
KIAA0125	-0.374169	0.00213716
THC2375798	-0.374655	0.0021065
CACNA2D4	-0.375	0.00208505
DYRK3	-0.375402	0.00206022
SLC26A10	-0.375816	0.00203495
FCGR3A	-0.375886	0.00203073
SLC39A8	-0.375896	0.00203012
CRYGD	-0.376315	0.00200492
ADRA2A	-0.376797	0.00197622
CLEC12A	-0.377334	0.00194473
CCR2	-0.377772	0.00191933
IL4I1	-0.37808	0.00190169
PPA1	-0.378147	0.00189784
GUSB	-0.378824	0.00185961
IER5	-0.379961	0.00179695
LOC400891	-0.380009	0.00179433
KIAA0408	-0.380508	0.00176751
SCML4	-0.380986	0.00174211
SIRPA	-0.381415	0.00171958
DPPA4	-0.381483	0.00171602
PROS1	-0.381538	0.00171315
TTC18	-0.382198	0.00167914
GPSM1	-0.382651	0.00165617
CD2	-0.383105	0.00163342
ZNF435	-0.383158	0.00163079
LOC203547	-0.383365	0.00162051
PCDH11Y	-0.383992	0.00158976
PLCE1	-0.38533	0.00152587
NFKBIL1	-0.386042	0.00149282
C1orf165	-0.386244	0.0014836
CX3CR1	-0.386587	0.00146796
GFOD1	-0.386843	0.00145642
TGFBI	-0.387553	0.00142481
ARID5A	-0.388721	0.00137419
INPP5D	-0.389342	0.00134792
CFI	-0.389758	0.00133061
TXNDC3	-0.390359	0.00130592
THC2339388	-0.39051	0.00129978
RAPGEF5	-0.391006	0.0012798
CD48	-0.392093	0.00123695
PPFIBP1	-0.392407	0.00122482
CXCL2	-0.394122	0.00116045
ESRRA	-0.394259	0.00115546
ITGAX	-0.394389	0.00115073
C20orf23	-0.394558	0.00114458
SLC43A3	-0.394751	0.00113761
CACNA2D3	-0.394929	0.00113124
C9orf58	-0.395155	0.00112316
THEM2	-0.395644	0.0011059
SLC19A2	-0.395917	0.00109638
IFRG15	-0.396241	0.00108516
ABCA6	-0.397694	0.00103607
C8orf4	-0.398031	0.00102499
PAPLN	-0.398313	0.00101581
FAM24B	-0.39837	0.00101395
RGS2	-0.398562	0.00100775
A_23_P123234	-0.398675	0.00100409
PRSS23	-0.398937	0.000995719
PPP1R1A	-0.399334	0.00098312
CRTAP	-0.399502	0.000977826
TMF1	-0.399877	0.000966132
CCDC50	-0.400064	0.000960337
CCDC18	-0.400214	0.000955729
FLVCR	-0.400229	0.000955257
AREG	-0.400661	0.000942071
GBP2	-0.400948	0.000933402
A_23_P4462	-0.401981	0.000902778
A_23_P256923	-0.40305	0.000872043
MND1	-0.403398	0.000862244
ZNF84	-0.403547	0.000858079
HLF	-0.403566	0.000857568
PROCR	-0.404051	0.000844149
MNDA	-0.405367	0.000808671
STX7	-0.405433	0.000806924
RABEP1	-0.405555	0.000803714
HTRA3	-0.406186	0.000787296
IFLTD1	-0.406189	0.000787214
ARMC4	-0.406321	0.000783821
C1orf97	-0.406745	0.000772992
MAP6	-0.407772	0.000747332
SALF	-0.407987	0.000742045
AHSA2	-0.40816	0.000737831
SELE	-0.408289	0.00073471
DUSP5	-0.408323	0.000733886
EDG2	-0.409213	0.000712625
C1QA	-0.409503	0.000705824
DNTTIP2	-0.409878	0.000697111
THSD1	-0.411219	0.000666748
VSSW1971	-0.411462	0.000661374
KIAA1303	-0.412226	0.000644743
STK31	-0.41315	0.000625122
TNFAIP8L2	-0.413237	0.000623299
INPP5D	-0.414358	0.000600298
MNS1	-0.414397	0.000599528
TRAF5	-0.414626	0.000594913
TTC7B	-0.414955	0.000588379
ENAH	-0.415945	0.000569062
CH25H	-0.415992	0.000568161
REPS2	-0.416012	0.00056777
ZNF319	-0.416267	0.000562901
FOXJ1	-0.41707	0.000547802
CD52	-0.417298	0.000543594
KCNMB4	-0.41803	0.000530243
GALNT13	-0.418347	0.000524572
SLC9A6	-0.419614	0.000502387
A_23_P169217	-0.420256	0.000491483
QSER1	-0.420487	0.000487625
FCGR1A	-0.420762	0.000483049
FUT1	-0.421644	0.000468636
NIN	-0.421688	0.000467932
KIR3DL2	-0.422315	0.00045795
DCAL1	-0.4236	0.000438081
CA8	-0.423791	0.000435207
FGF13	-0.425092	0.000416017
HEYL	-0.42545	0.000410873
MYO7A	-0.426635	0.000394249
MTHFD2L	-0.427199	0.000386562
CMTM3	-0.427254	0.000385825
MAP2	-0.427456	0.000383112
EZH2	-0.427725	0.00037951
GATA5	-0.427758	0.000379071
FLRT2	-0.427761	0.000379031
C17orf44	-0.428001	0.00037587
C8orf38	-0.42827	0.000372336
IRF5	-0.428991	0.000363027
DUSP1	-0.43056	0.000343498
LOC283588	-0.430919	0.000339173
LARP2	-0.434036	0.00030361
FLJ21438	-0.434444	0.000299216
CD28	-0.435768	0.000285364
RAB40A	-0.435816	0.000284863
CLEC2B	-0.436559	0.000277358
NEDD9	-0.436862	0.00027435
MRAS	-0.436885	0.000274122
PTEN	-0.43845	0.00025907
MID1IP1	-0.438631	0.000257369
KNTC2	-0.439501	0.000249378
MUM1L1	-0.441189	0.000234517
RHBDF2	-0.441716	0.000230044
CNKSR3	-0.44191	0.000228416
RPGRIP1	-0.442615	0.000222594
FLJ43339	-0.443354	0.00021664
HLA-DMB	-0.444254	0.000209588
SLC1A3	-0.444574	0.000207131
TSNAXIP1	-0.44677	0.000190963
MS4A6A	-0.446793	0.000190798
GIMAP8	-0.447283	0.000187357
LAMB1	-0.447524	0.000185681
CCDC88	-0.449727	0.00017102
LCP2	-0.450272	0.000167557
SFXN4	-0.450328	0.000167206
KIAA0922	-0.450822	0.00016413
RAC2	-0.452397	0.000154668
GPR65	-0.452796	0.000152356
CYR61	-0.453394	0.000148945
KCNK17	-0.45421	0.000144403
C14orf151	-0.455216	0.000138977
MTSS1	-0.455285	0.000138612
ARHGDIB	-0.455386	0.000138081
ZNF268	-0.456181	0.000133951
CRTAC1	-0.456242	0.000133641
PTP4A1	-0.456847	0.000130584
FCGR2B	-0.45855	0.000122316
SLC1A1	-0.458906	0.000120648
C1QDC1	-0.459325	0.000118713
ZRF1	-0.459807	0.000116525
KLF9	-0.461076	0.000110935
SLC7A7	-0.461538	0.000108965
IL1B	-0.461827	0.000107746
C20orf19	-0.463106	0.000102507
CCDC46	-0.463657	0.000100322
MST150	-0.463809	9.97263e-05
C19orf28	-0.465921	9.17924e-05
EIF4B	-0.466074	9.12385e-05
SPAG5	-0.466133	9.1028e-05
SRC	-0.466314	9.03804e-05
CD53	-0.466472	8.98188e-05
OR52N1	-0.466803	8.8652e-05
IFT74	-0.468978	8.13312e-05
MAN2A2	-0.469009	8.12293e-05
C1orf54	-0.470983	7.50773e-05
CCL3	-0.472503	7.06385e-05
CBR4	-0.473911	6.67427e-05
UACA	-0.474255	6.58207e-05
CCDC104	-0.475082	6.36536e-05
C13orf16	-0.476583	5.98889e-05
SOX17	-0.477963	5.66092e-05
RCC1	-0.479129	5.39696e-05
FOS	-0.479637	5.28556e-05
MMP19	-0.479965	5.21472e-05
ZFP36	-0.480142	5.17679e-05
LRP8	-0.480372	5.12806e-05
MMD	-0.480384	5.1254e-05
MEI1	-0.48102	4.99277e-05
HMHA1	-0.484725	4.28096e-05
LIMK1	-0.485625	4.12281e-05
ATF3	-0.488988	3.57854e-05
TRPC4	-0.489321	3.52853e-05
LY96	-0.490103	3.4134e-05
C15orf5	-0.491426	3.22652e-05
C19orf18	-0.492895	3.0302e-05
MPP3	-0.493229	2.9871e-05
PPIL6	-0.496263	2.6211e-05
PLEK	-0.496655	2.57695e-05
ZNF165	-0.496937	2.54572e-05
NR4A1	-0.498011	2.42957e-05
LOC441168	-0.499074	2.31956e-05
A_23_P204225	-0.499696	2.25741e-05
LILRB3	-0.500953	2.13636e-05
HCK	-0.501789	2.05919e-05
IPO11	-0.503215	1.93361e-05
GBP5	-0.504871	1.79666e-05
IER2	-0.505585	1.74047e-05
CD83	-0.50586	1.71919e-05
CD14	-0.506286	1.68686e-05
SLC20A1	-0.506899	1.64123e-05
THC2410866	-0.507046	1.63048e-05
EBI2	-0.509148	1.48359e-05
PHIP	-0.510401	1.40195e-05
TRAF3IP3	-0.511058	1.36082e-05
TMEM136	-0.512494	1.27486e-05
TYROBP	-0.515667	1.10252e-05
RABGAP1L	-0.515974	1.08702e-05
ROR1	-0.519281	9.32755e-06
LOC283874	-0.519534	9.21814e-06
APOLD1	-0.520899	8.64934e-06
GNL2	-0.523591	7.62202e-06
MGC24103	-0.524293	7.37319e-06
ZNF614	-0.525796	6.86632e-06
PIM2	-0.526926	6.50699e-06
NCAPG	-0.529938	5.63265e-06
EML1	-0.531631	5.19059e-06
UGCGL1	-0.53278	4.9095e-06
ASB9	-0.535921	4.2115e-06
CSF1R	-0.536257	4.14255e-06
C1orf38	-0.536944	4.00492e-06
BXDC1	-0.542327	3.06577e-06
FNBP4	-0.542509	3.0378e-06
CATSPER2	-0.542937	2.97336e-06
A_23_P366468	-0.54423	2.78617e-06
AIF1	-0.549086	2.17727e-06
NCF2	-0.550817	1.99212e-06
EGR1	-0.554123	1.67892e-06
SRGAP2	-0.554799	1.62082e-06
CCL4	-0.560163	1.22234e-06
BTBD7	-0.563157	1.04199e-06
RGS1	-0.56418	9.86327e-07
TTLL5	-0.565384	9.24404e-07
EFHC1	-0.571672	6.56018e-07
CXorf50	-0.574051	5.75123e-07
C14orf130	-0.574371	5.64997e-07
MS4A4A	-0.577069	4.8596e-07
FOSB	-0.584143	3.25241e-07
JMY	-0.585252	3.05138e-07
EGR2	-0.587299	2.71061e-07
CXCR4	-0.589244	2.42031e-07
PTGER4	-0.593854	1.84487e-07
GSR	-0.594861	1.73762e-07
APBB1IP	-0.602182	1.11751e-07
NCKAP1L	-0.604714	9.56793e-08
FGD4	-0.617202	4.35993e-08
CD69	-0.628659	2.05558e-08
GRB10	-0.64345	7.43284e-09
GON4L	-0.655656	3.07784e-09
THC2344956	-0.659013	2.39797e-09
ZNF507	-0.676457	6.22178e-10
